# Supplementary material for: Genome-wide analysis of horizontal transfer in non-model wild species from a natural ecosystem reveals new insights into genetic exchange in plants
Source: PLoS Genet. 2023 Oct 19;19(10):e1010964. doi: 10.1371/journal.pgen.1010964 (PMC10586619; doi:10.1371/journal.pgen.1010964)
Supplement: S1 Table — (XLSX) [file pgen.1010964.s030.xlsx]

## Sheet: Supplemental Table 1
Name	Genus	Species	Family	Genome size	SRA ID
Clementine	Citrus	clementina	Rutaceae	440 Mbp	768351
Grapevine	Vitis	vinifera	Vitaceae	400 Mbp	6127624
Date palm	Phoenix	dactylifera	Arecaceae	1 Gbp	1863511
Peach	Prunus	persica	Rosaceae	300 Mbp	8693137
Poplar	Populus	trichocarpa	Salicaceae	490 Mbp	8000133
tall wheatgrass	Thinopyrum	elongatum	Poaceae	4634 Mbp	SRR9916490
Epichloe clarkii	Epichloe	clarkii	Clavicipitaceae	45.62	ERX10261970
