# Supplementary material for: Genome-wide analysis of horizontal transfer in non-model wild species from a natural ecosystem reveals new insights into genetic exchange in plants
Source: PLoS Genet. 2023 Oct 19;19(10):e1010964. doi: 10.1371/journal.pgen.1010964 (PMC10586619; doi:10.1371/journal.pgen.1010964)
Supplement: S2 Table — (XLSX) [file pgen.1010964.s031.xlsx]

## Sheet: Supplemental Table 2
Candidates	Species	Identity (%)	Annotation	scaffold size >1kbp	HS	PI	Pass all filters
BO1	Clementine/Grapevine	95	Copia	+	+	+	yes
BO2	Clementine/Grapevine	94	Copia	-	+	+	no
BO3	Grapevine/Poplar	93	Copia	+	+	+	yes
BO4	Grapevine/Poplar	90	Copia	+	+	+	yes
BO7	Peach/Poplar	92	Copia	+	+	+	yes
BC1	Grapevine/Date palm	86	Copia	-	+	+	no
HT1	Grapevine/Date palm	91.35	Copia	+	+	+	yes
HT2	Grapevine/Date palm	95.5	Copia	+	+	+	yes
HT3	Grapevine/Poplar	90.67	Copia	+	+	+	yes
HT4	Peach/Poplar	90.4	Copia	+	+	+	yes
HT5	Peach/Poplar	91.25	Copia	+	+	+	yes
HT6	Grapevine/Poplar	82.48	Copia	+	-	-	no
HT7	Grapevine/Poplar	90	Copia	+	+	-	no
HT8	Grapevine/Poplar	86.4	Copia	+	-	-	no
HT9	Grapevine/Poplar	86.83	Copia	+	-	+	no
HT10	Grapevine/Poplar	83.83	Copia	+	-	-	no
HT11	Grapevine/Poplar	85.17	Copia	+	-	-	no
HT12	Grapevine/Poplar	84.49	Copia	+	-	-	no
HT13	Grapevine/Poplar	85.73	Copia	+	-	+	no
HT14	Grapevine/Poplar	93.46	Gypsy	+	+	-	no
HT15	Peach/Poplar	84.75	Copia	+	-	+	no
HT16	Peach/Poplar	91.71	Copia	+	+	-	no
HT17	Peach/Poplar	89.4	Copia	+	+	-	no
HT18	Peach/Poplar	84.15	Copia	+	-	-	no
HT19	Peach/Poplar	86.47	Copia	+	-	+	no
HT20	Peach/Poplar	85.66	Copia	+	-	-	no
HT21	Peach/Poplar	83.6	Elongation factor 1	+	-	-	no
HT22	Grapevine/Date palm	92.71	Copia	+	+	-	no
HT23	Grapevine/Peach	91.6	Copia	+	+	-	no
HT24	Clementine/Grapevine	86.66	Copia	+	-	-	no
HT25	Clementine/Grapevine	86.88	Copia	+	-	-	no
