# Supplementary material for: Genome-wide analysis of horizontal transfer in non-model wild species from a natural ecosystem reveals new insights into genetic exchange in plants
Source: PLoS Genet. 2023 Oct 19;19(10):e1010964. doi: 10.1371/journal.pgen.1010964 (PMC10586619; doi:10.1371/journal.pgen.1010964)
Supplement: S3 Table — (XLSX) [file pgen.1010964.s032.xlsx]

## Sheet: Supplemental Table 3
Accession	Organism	Tax ID	Cultivar	Isolate
SAMN23970720	Dioscorea communis	55634	NA	NA
SAMN23970721	Acer monspessulanum	168566	NA	NA
SAMN23970722	Bryonia dioica	3652	NA	NA
SAMN23970723	Fagus sylvatica	28930	NA	NA
SAMN23970724	Alnus glutinosa	3517	NA	NA
SAMN23970725	Genista pilosa	238501	NA	NA
SAMN23970726	Sorbus aria	186520	NA	NA
SAMN23970727	Prunus avium	42229	NA	NA
SAMN23970728	Rubus ulmifolius	75099	NA	NA
SAMN23970729	Hedera helix	4052	NA	NA
SAMN23970730	Senecio inaequidens	58524	NA	NA
SAMN23970731	Lonicera periclymenum	213829	NA	NA
SAMN23970732	Salvia	21880	NA	NA
SAMN23970733	Fraxinus excelsior	38873	NA	NA
SAMN24102160	Fomes fomentarius	40442	NA	NA
SAMN24102159	Pleurotus ostreatus	5322	NA	NA
SAMN24102158	Hericium coralloides	100756	NA	NA
