# Supplementary material for: Genome-wide analysis of horizontal transfer in non-model wild species from a natural ecosystem reveals new insights into genetic exchange in plants
Source: PLoS Genet. 2023 Oct 19;19(10):e1010964. doi: 10.1371/journal.pgen.1010964 (PMC10586619; doi:10.1371/journal.pgen.1010964)
Supplement: S4 Table — In green candidates meeting the HS, PI and PD criteria. In gray candidates meeting only the HS criteria. (XLSX) [file pgen.1010964.s033.xlsx]

## Sheet: Supplementat Table 4
HT_name	Species 1	Species 2	Percent of identity	Annotation	ID1	ID2	Clustering	HS	PI	PD
MaCo01	Alnus glutinosa	Fraxinus excelsior	95.745	Copia	Aln1-reads_Fra2-index_NODE_15_length_4653_cov_16.552666	Fra2-reads_Aln1-index_NODE_20_length_4638_cov_28.780092	Fam02	+	+	+
MaCo02	Hedera helix	Fraxinus excelsior	89.597	Copia	Hed1-reads_Fra2-index_NODE_97_length_1289_cov_4.759901	Fra2-reads_Hed1-index_NODE_91_length_1318_cov_8.809831	Fam10	+	+	+
MaCo02	Hedera helix	Fraxinus excelsior	91.458	Copia	Fra2-reads_Hed1-index_NODE_16_length_2488_cov_11.080050	Hed1-reads_Fra2-index_NODE_16_length_4933_cov_26.259061	Fam10	+	+	+
MaCo03	Fagus sylvatica	Fraxinus excelsior	90.855	Copia	Fag3-reads_Fra2-index_NODE_19_length_4160_cov_4.789126	Fra2-reads_Fag3-index_NODE_18_length_4330_cov_8.448154	Fam12	+	+	+
MaCo04	Acer monspessulanum	Dioscorea communis	90.667	Copia	Ace1-reads_Dio-index_NODE_22_length_2706_cov_12.057436	Dio-reads_Ace1-index_NODE_21_length_2616_cov_22.591965	Fam14	+	+	+
MaCo05	Fraxinus excelsior	Dioscorea communis	89.469	Copia	Fra2-reads_Dio-index_NODE_20_length_3227_cov_4.749206	Dio-reads_Fra2-index_NODE_13_length_2510_cov_12.404439	Fam15	+	+	+
MaCo06	Prunus avium	Dioscorea communis	92.417	Copia	Pru1-reads_Dio-index_NODE_19_length_3078_cov_5.155282	Dio-reads_Pru1-index_NODE_10_length_2379_cov_6.060382	Fam18	+	+	+
MaCo07	Rubus ulmifolius	Dioscorea communis	89.181	Copia	Rub1-reads_Dio-index_NODE_50_length_1353_cov_14.129310	Dio-reads_Rub1-index_NODE_32_length_2349_cov_3.402289	Fam20	+	+	+
MaCo08	Fagus sylvatica	Fraxinus excelsior	90.864	Copia	Fag3-reads_Fra2-index_NODE_94_length_1288_cov_4.871181	Fra2-reads_Fag3-index_NODE_86_length_1317_cov_4.898387	Fam13	+	+	+
MaCo09	Fraxinus excelsior	Dioscorea communis	91.058	Copia	Fra2-reads_Dio-index_NODE_76_length_1388_cov_11.443936	Dio-reads_Fra2-index_NODE_110_length_1097_cov_10.111765	Fam16	+	+	+
MaCo10	Fagus sylvatica	Hedera helix	89.582	Copia	Fag6-reads_Hed1-index_NODE_85_length_1317_cov_8.080645	Hed1-reads_Fag6-index_NODE_91_length_1505_cov_4.665966	Fam21	+	+	+
MaCo11	Alnus glutinosa	Fagus sylvatica	92.007	Copia	Aln1-reads_Fag6-index_NODE_69_length_2314_cov_3.052302	Fag6-reads_Aln1-index_NODE_34_length_3937_cov_2.381865	Fam06	+	+	+
MaGy01	Acer monspessulanum	Fagus sylvatica	97.416	Gypsy	Ace1-reads_Fag3-index_NODE_24_length_4097_cov_15.488060	Fag3-reads_Ace1-index_NODE_70_length_1548_cov_45.742352	Fam27	+	+	+
Cand1	Hedera helix	Fraxinus excelsior	91.803	Copia	Hed1-reads_Fra2-index_NODE_36_length_2864_cov_6.659132	Fra2-reads_Hed1-index_NODE_36_length_2065_cov_8.171026	Fam01	+	-	NA
Cand2	Fagus sylvatica	Hedera helix	92.237	Copia	Hed1-reads_Fag6-index_NODE_16_length_4401_cov_12.381360	Fag6-reads_Hed1-index_NODE_98_length_1168_cov_20.637947	Fam01	+	-	NA
Cand3	Alnus glutinosa	Prunus avium	92.939	Copia	Aln1-reads_Pru1-index_NODE_55_length_2021_cov_6.056070	Pru1-reads_Aln1-index_NODE_49_length_1699_cov_12.996301	Fam01	+	-	NA
Cand4	Prunus avium	Fagus sylvatica	93.162	Copia	Pru1-reads_Fag3-index_NODE_48_length_1871_cov_23.223523	Fag3-reads_Pru1-index_NODE_19_length_4502_cov_14.741921	Fam01	+	-	NA
Cand5	Acer monspessulanum	Prunus avium	93.168	Copia	Ace1-reads_Pru1-index_NODE_14_length_4316_cov_3.897146	Pru1-reads_Ace1-index_NODE_20_length_4512_cov_12.860428	Fam01	+	-	NA
Cand6	Alnus glutinosa	Fraxinus excelsior	93.647	Copia	Aln1-reads_Fra2-index_NODE_53_length_2090_cov_6.633383	Fra2-reads_Aln1-index_NODE_80_length_1493_cov_4.211864	Fam01	+	-	NA
Cand7	Acer monspessulanum	Alnus glutinosa	94.683	Copia	Ace1-reads_Aln1-index_NODE_28_length_3870_cov_3.650409	Aln1-reads_Ace1-index_NODE_63_length_2016_cov_6.302218	Fam01	+	-	NA
Cand8	Alnus glutinosa	Fagus sylvatica	95.515	Copia	Aln1-reads_Fag3-index_NODE_33_length_4464_cov_11.887850	Fag3-reads_Aln1-index_NODE_35_length_4385_cov_12.436630	Fam01	+	-	NA
Cand9	Acer monspessulanum	Fagus sylvatica	96.074	Copia	Ace1-reads_Fag3-index_NODE_14_length_4453_cov_4.641910	Fag3-reads_Ace1-index_NODE_18_length_4427_cov_14.669655	Fam01	+	-	NA
Cand10	Acer monspessulanum	Alnus glutinosa	91.009	Copia	Ace1-reads_Aln1-index_NODE_83_length_1592_cov_3.896370	Aln1-reads_Ace1-index_NODE_80_length_1458_cov_6.556119	Fam03	+	-	NA
Cand11	Hedera helix	Fraxinus excelsior	89.668	Copia	Hed1-reads_Fra2-index_NODE_23_length_3990_cov_13.920010	Fra2-reads_Hed1-index_NODE_46_length_1890_cov_15.860452	Fam03	+	-	NA
Cand12	Rubus ulmifolius	Dioscorea communis	91.754	Copia	Rub1-reads_Dio-index_NODE_28_length_2316_cov_12.192943	Dio-reads_Rub1-index_NODE_58_length_1523_cov_5.743430	Fam03	+	-	NA
Cand13	Alnus glutinosa	Fraxinus excelsior	92.169	Copia	Aln1-reads_Fra2-index_NODE_18_length_4473_cov_15.730209	Fra2-reads_Aln1-index_NODE_25_length_4397_cov_7.468287	Fam03	+	-	NA
Cand14	Fagus sylvatica	Fraxinus excelsior	92.735	Copia	Fag3-reads_Fra2-index_NODE_15_length_4463_cov_21.274054	Fra2-reads_Fag3-index_NODE_56_length_2072_cov_8.451128	Fam03	+	-	NA
Cand15	Fagus sylvatica	Prunus avium	93.511	Copia	Fag3-reads_Pru1-index_NODE_21_length_4372_cov_23.873341	Pru1-reads_Fag3-index_NODE_23_length_4422_cov_8.562255	Fam03	+	-	NA
Cand16	Alnus glutinosa	Prunus avium	94.668	Copia	Aln1-reads_Pru1-index_NODE_20_length_4256_cov_15.742761	Pru1-reads_Aln1-index_NODE_31_length_3344_cov_9.605448	Fam03	+	-	NA
Cand17	Hedera helix	Fagus sylvatica	96.148	Copia	Hed1-reads_Fag6-index_NODE_14_length_4456_cov_20.165563	Fag6-reads_Hed1-index_NODE_84_length_1323_cov_22.768860	Fam03	+	-	NA
Cand18	Alnus glutinosa	Fagus sylvatica	96.501	Copia	Aln1-reads_Fag3-index_NODE_32_length_4470_cov_17.447985	Fag3-reads_Aln1-index_NODE_33_length_4468_cov_27.146436	Fam03	+	-	NA
Cand19	Fraxinus excelsior	Fagus sylvatica	90.141	Copia	Fra2-reads_Fag3-index_NODE_82_length_1350_cov_9.715632	Fag3-reads_Fra2-index_NODE_10_length_4930_cov_46.402844	Fam04	+	-	NA
Cand20	Fagus sylvatica	Acer monspessulanum	92.611	Copia	Ace1-reads_Fag3-index_NODE_69_length_1761_cov_6.236342	Fag3-reads_Ace1-index_NODE_56_length_1869_cov_15.882812	Fam04	+	-	NA
Cand21	Alnus glutinosa	Fraxinus excelsior	87.106	Copia	Aln1-reads_Fra2-index_NODE_85_length_1502_cov_50.360702	Fra2-reads_Aln1-index_NODE_85_length_1397_cov_3.111364	Fam08	+	-	NA
Cand22	Fraxinus excelsior	Dioscorea communis	87.476	Copia	Fra2-reads_Dio-index_NODE_108_length_1018_cov_4.181722	Dio-reads_Fra2-index_NODE_28_length_1841_cov_13.921769	Fam08	+	-	NA
Cand23	Prunus avium	Fagus sylvatica	94.525	Copia	Pru1-reads_Fag6-index_NODE_56_length_1510_cov_19.573622	Fag6-reads_Pru1-index_NODE_20_length_4427_cov_16.290115	Fam09	+	-	NA
Cand24	Alnus glutinosa	Prunus avium	94.976	Copia	Aln1-reads_Pru1-index_NODE_101_length_1120_cov_10.576222	Pru1-reads_Aln1-index_NODE_40_length_2255_cov_14.311295	Fam09	+	-	NA
Cand25	Fagus sylvatica	Fraxinus excelsior	93.973	Copia	Fag3-reads_Fra2-index_NODE_12_length_4749_cov_23.808647	Fra2-reads_Fag3-index_NODE_25_length_3507_cov_43.695918	Fam11	+	-	NA
Cand26	Prunus avium	Dioscorea communis	91.536	Copia	Pru1-reads_Dio-index_NODE_30_length_2181_cov_6.545152	Dio-reads_Pru1-index_NODE_21_length_2031_cov_96.720061	Fam19	+	-	NA
Cand27	Alnus glutinosa	Dioscorea communis	90.007	Copia	Aln1-reads_Dio-index_NODE_38_length_1743_cov_8.916567	Dio-reads_Aln1-index_NODE_73_length_1456_cov_13.335751	Fam23	+	-	NA
Cand28	Fagus sylvatica	Hedera helix	91.14	Copia	Fag6-reads_Hed1-index_NODE_70_length_1533_cov_93.211538	Hed1-reads_Fag6-index_NODE_12_length_4746_cov_10.038338	Fam24	+	-	NA
Cand29	Fagus sylvatica	Alnus glutinosa	96.819	Gypsy	Fag3-reads_Aln1-index_NODE_37_length_4196_cov_69.863559	Aln1-reads_Fag3-index_NODE_77_length_2012_cov_1014.971576	Fam28	+	-	NA
Cand30	Alnus glutinosa	Fagus sylvatica	93.993	hAT	Aln1-reads_Fag3-index_NODE_234_length_1133_cov_6.906250	Fag3-reads_Aln1-index_NODE_147_length_1367_cov_4.000000	Fam33	+	-	NA
Cand31	Alnus glutinosa	Fagus sylvatica	93.548	MuDR	Aln1-reads_Fag3-index_NODE_287_length_1048_cov_9.731205	Fag3-reads_Aln1-index_NODE_178_length_1244_cov_4.690660	Fam34	+	-	NA
Cand32	Alnus glutinosa	Fagus sylvatica	92.427	MuDR	Aln1-reads_Fag3-index_NODE_125_length_1545_cov_5.432561	Fag3-reads_Aln1-index_NODE_71_length_1963_cov_3.271474	Fam35	+	-	NA
Cand33	Alnus glutinosa	Fagus sylvatica	92.742	MuDR	Aln1-reads_Fag3-index_NODE_82_length_1972_cov_7.345119	Fag3-reads_Aln1-index_NODE_101_length_1617_cov_3.414286	Fam36	+	-	NA
Cand34	Alnus glutinosa	Fagus sylvatica	91.085	Gene	Aln1-reads_Fag3-index_NODE_155_length_1386_cov_5.005348	Fag3-reads_Aln1-index_NODE_193_length_1189_cov_2.625899	Fam52	+	-	NA
Cand35	Alnus glutinosa	Fagus sylvatica	91.623	Gene	Aln1-reads_Fag3-index_NODE_150_length_1395_cov_8.918816	Fag3-reads_Aln1-index_NODE_146_length_1368_cov_3.946553	Fam53	+	-	NA
Cand36	Alnus glutinosa	Fagus sylvatica	91.832	Gene	Aln1-reads_Fag3-index_NODE_148_length_1409_cov_5.526276	Fag3-reads_Aln1-index_NODE_119_length_1496_cov_4.787174	Fam54	+	-	NA
Cand37	Alnus glutinosa	Fagus sylvatica	91.924	Gene	Aln1-reads_Fag3-index_NODE_161_length_1368_cov_4.819520	Fag3-reads_Aln1-index_NODE_170_length_1267_cov_4.200840	Fam55	+	-	NA
Cand38	Alnus glutinosa	Fagus sylvatica	91.969	Gene	Aln1-reads_Fag3-index_NODE_297_length_1031_cov_5.549266	Fag3-reads_Aln1-index_NODE_129_length_1436_cov_1.824135	Fam56	+	-	NA
Cand39	Alnus glutinosa	Fagus sylvatica	92.197	Gene	Aln1-reads_Fag3-index_NODE_110_length_1623_cov_8.142303	Fag3-reads_Aln1-index_NODE_122_length_1461_cov_2.264451	Fam57	+	-	NA
Cand40	Alnus glutinosa	Fagus sylvatica	92.204	Gene	Aln1-reads_Fag3-index_NODE_122_length_1552_cov_6.151186	Fag3-reads_Aln1-index_NODE_80_length_1813_cov_3.047811	Fam58	+	-	NA
Cand41	Alnus glutinosa	Fagus sylvatica	92.387	Gene	Aln1-reads_Fag3-index_NODE_89_length_1880_cov_14.085413	Fag3-reads_Aln1-index_NODE_73_length_1905_cov_4.718271	Fam59	+	-	NA
Cand42	Alnus glutinosa	Fagus sylvatica	92.652	Gene	Aln1-reads_Fag3-index_NODE_187_length_1262_cov_7.433755	Fag3-reads_Aln1-index_NODE_139_length_1397_cov_4.439394	Fam60	+	-	NA
Cand43	Alnus glutinosa	Fagus sylvatica	92.687	Gene	Aln1-reads_Fag3-index_NODE_95_length_1817_cov_6.496552	Fag3-reads_Aln1-index_NODE_64_length_2145_cov_3.291103	Fam61	+	-	NA
Cand44	Alnus glutinosa	Fagus sylvatica	92.821	Gene	Aln1-reads_Fag3-index_NODE_104_length_1666_cov_7.600378	Fag3-reads_Aln1-index_NODE_74_length_1885_cov_3.792588	Fam62	+	-	NA
Cand45	Alnus glutinosa	Fagus sylvatica	92.925	Gene	Aln1-reads_Fag3-index_NODE_185_length_1274_cov_5.939850	Fag3-reads_Aln1-index_NODE_130_length_1430_cov_4.841094	Fam63	+	-	NA
Cand46	Alnus glutinosa	Fagus sylvatica	92.927	Gene	Aln1-reads_Fag3-index_NODE_246_length_1117_cov_6.419231	Fag3-reads_Aln1-index_NODE_140_length_1396_cov_3.263836	Fam64	+	-	NA
Cand47	Alnus glutinosa	Fagus sylvatica	93.047	Gene	Aln1-reads_Fag3-index_NODE_112_length_1613_cov_6.404948	Fag3-reads_Aln1-index_NODE_99_length_1632_cov_3.557556	Fam65	+	-	NA
Cand48	Alnus glutinosa	Fagus sylvatica	93.09	Gene	Aln1-reads_Fag3-index_NODE_72_length_2124_cov_5.461163	Fag3-reads_Aln1-index_NODE_66_length_2079_cov_3.332168	Fam66	+	-	NA
Cand49	Alnus glutinosa	Fagus sylvatica	93.388	Gene	Aln1-reads_Fag3-index_NODE_186_length_1269_cov_5.340604	Fag3-reads_Aln1-index_NODE_135_length_1416_cov_2.710232	Fam67	+	-	NA
Cand50	Alnus glutinosa	Fagus sylvatica	93.441	Gene	Aln1-reads_Fag3-index_NODE_145_length_1415_cov_8.824365	Fag3-reads_Aln1-index_NODE_107_length_1588_cov_3.230311	Fam68	+	-	NA
Cand51	Alnus glutinosa	Fagus sylvatica	93.444	Gene	Aln1-reads_Fag3-index_NODE_215_length_1201_cov_5.066726	Fag3-reads_Aln1-index_NODE_143_length_1378_cov_4.119908	Fam69	+	-	NA
Cand52	Alnus glutinosa	Fagus sylvatica	93.914	Gene	Aln1-reads_Fag3-index_NODE_87_length_1916_cov_6.353453	Fag3-reads_Aln1-index_NODE_98_length_1644_cov_4.464582	Fam70	+	-	NA
Cand53	Alnus glutinosa	Fagus sylvatica	94.444	Gene	Aln1-reads_Fag3-index_NODE_194_length_1252_cov_7.319149	Fag3-reads_Aln1-index_NODE_167_length_1284_cov_2.400166	Fam71	+	-	NA
Cand54	Alnus glutinosa	Fagus sylvatica	94.444	Gene	Aln1-reads_Fag3-index_NODE_229_length_1152_cov_8.543256	Fag3-reads_Aln1-index_NODE_76_length_1861_cov_4.494955	Fam72	+	-	NA
Cand55	Alnus glutinosa	Fagus sylvatica	94.717	Gene	Aln1-reads_Fag3-index_NODE_267_length_1079_cov_6.865269	Fag3-reads_Aln1-index_NODE_185_length_1211_cov_2.859788	Fam73	+	-	NA
