# Supplementary material for: Genome-wide analysis of horizontal transfer in non-model wild species from a natural ecosystem reveals new insights into genetic exchange in plants
Source: PLoS Genet. 2023 Oct 19;19(10):e1010964. doi: 10.1371/journal.pgen.1010964 (PMC10586619; doi:10.1371/journal.pgen.1010964)
Supplement: S5 Table — (XLSX) [file pgen.1010964.s034.xlsx]

## Sheet: Supplemental Table 5
Species name	Genus	Family	Order	Division
Actinidia chinensis	Actinidia	Actinidiaceae	Ericales	Angiosperms
Aegilops tauschii	Aegilops	Poaceae	Poales	Angiosperms
Aethionema arabicum	Aethionema	Brassicaceae	Brassicales	Angiosperms
Alloteropsis semialata	Alloteropsis	Poaceae	Poales	Angiosperms
Alnus glutinosa	Alnus	Betulaceae	Fagales	Angiosperms
Amaranthus hypochondriacus	Amaranthus	Amaranthaceae	Caryophyllales	Angiosperms
Amborella trichopoda	Amborella	Amborellaceae	Amborellales	Angiosperms
Ananas comosus	Ananas	Bromeliaceae	Poales	Angiosperms
Apostasia shenzhenica	Apostasia	Orchidaceae	Asparagales	Angiosperms
Aquilaria agallochum	Aquilaria	Thymelaeaceae	Malvales	Angiosperms
Aquilegia coerulea	Aquilegia	Ranunculaceae	Ranunculales	Angiosperms
Arabidopsis halleri	Arabidopsis	Brassicaceae	Brassicales	Angiosperms
Arabidopsis lyrata	Arabidopsis	Brassicaceae	Brassicales	Angiosperms
Arabidopsis thaliana	Arabidopsis	Brassicaceae	Brassicales	Angiosperms
Arabis alpina	Arabis	Brassicaceae	Brassicales	Angiosperms
Arabis montbretiana	Arabis	Brassicaceae	Brassicales	Angiosperms
Arabis nordmanniana	Arabis	Brassicaceae	Brassicales	Angiosperms
Arachis duranensis	Arachis	Fabaceae	Fabales	Angiosperms
Arachis hypogaea	Arachis	Fabaceae	Fabales	Angiosperms
Arachis ipaensis	Arachis	Fabaceae	Fabales	Angiosperms
Arachis monticola	Arachis	Fabaceae	Fabales	Angiosperms
Argania spinosa	Argania	Sapotaceae	Ericales	Angiosperms
Artemisia annua	Artemisia	Asteraceae	Asterales	Angiosperms
Artocarpus camansi	Artocarpus	Moraceae	Rosales	Angiosperms
Asclepias syriaca	Asclepias	Apocynaceae	Gentianales	Angiosperms
Asparagus officinalis	Asparagus	Asparagaceae	Asparagales	Angiosperms
Atalantia buxifolia	Atalantia	Rutaceae	Sapindales	Angiosperms
Auxenochlorella protothecoides	Auxenochlorella	Chlorellaceae	Chlorellales	Greenalgae
Auxenochlorella pyrenoidosa	Auxenochlorella	Chlorellaceae	Chlorellales	Greenalgae
Avena sativa	Avena	Poaceae	Poales	Angiosperms
Azadirachta indica	Azadirachta	Meliaceae	Sapindales	Angiosperms
Azolla filiculoides	Azolla	Salviniaceae	Marsileales	Pteridophytes
Barbarea vulgaris	Barbarea	Brassicaceae	Brassicales	Angiosperms
Bathycoccus prasinos	Bathycoccus	Bathycoccaceae	Mamiellales	Greenalgae
Bathycoccus TOSAG39-1	Bathycoccus	Bathycoccaceae	Mamiellales	Greenalgae
Bathycoccus uncultured	Bathycoccus	Bathycoccaceae	Mamiellales	Greenalgae
Begonia fuchsioides	Begonia	Begoniaceae	Cucurbitales	Angiosperms
Berberis thunbergii	Berberis	Berberidaceae	Ranunculales	Angiosperms
Beta vulgaris	Beta	Amaranthaceae	Caryophyllales	Angiosperms
Betula nana	Betula	Betulaceae	Fagales	Angiosperms
Betula pendula	Betula	Betulaceae	Fagales	Angiosperms
Boechera stricta	Boechera	Brassicaceae	Brassicales	Angiosperms
Boehmeria nivea	Boehmeria	Urticaceae	Rosales	Angiosperms
Botryococcus braunii	Botryococcus	Botryococcaceae	Trebouxiales	Greenalgae
Brachypodium distachyon	Brachypodium	Poaceae	Poales	Angiosperms
Brachypodium stacei	Brachypodium	Poaceae	Poales	Angiosperms
Brassica cretica	Brassica	Brassicaceae	Brassicales	Angiosperms
Brassica juncea	Brassica	Brassicaceae	Brassicales	Angiosperms
Brassica napus	Brassica	Brassicaceae	Brassicales	Angiosperms
Brassica nigra	Brassica	Brassicaceae	Brassicales	Angiosperms
Brassica oleracea	Brassica	Brassicaceae	Brassicales	Angiosperms
Brassica rapa	Brassica	Brassicaceae	Brassicales	Angiosperms
Cajanus cajan	Cajanus	Fabaceae	Fabales	Angiosperms
Calamus simplicifolius	Calamus	Arecaceae	Arecales	Angiosperms
Camelina sativa	Camelina	Brassicaceae	Brassicales	Angiosperms
Cannabis sativa	Cannabis	Cannabaceae	Rosales	Angiosperms
Capsella bursa-pastoris	Capsella	Brassicaceae	Brassicales	Angiosperms
Capsella grandiflora	Capsella	Brassicaceae	Brassicales	Angiosperms
Capsella rubella	Capsella	Brassicaceae	Brassicales	Angiosperms
Capsicum annuum	Capsicum	Solanaceae	Solanales	Angiosperms
Capsicum baccatum	Capsicum	Solanaceae	Solanales	Angiosperms
Carica papaya	Carica	Caricaceae	Brassicales	Angiosperms
Carnegiea gigantea	Carnegiea	Cactaceae	Caryophyllales	Angiosperms
Carthamus tinctorius	Carthamus	Asteraceae	Asterales	Angiosperms
Castanea mollissima	Castanea	Fagaceae	Fagales	Angiosperms
Casuarina glauca	Casuarina	Casuarinaceae	Fagales	Angiosperms
Catharanthus roseus	Catharanthus	Apocynaceae	Gentianales	Angiosperms
Cenchrus americanus	Cenchrus	Poaceae	Poales	Angiosperms
Cephalotus follicularis	Cephalotus	Cephalotaceae	Oxalidales	Angiosperms
Cercis canadensis	Cercis	Fabaceae	Fabales	Angiosperms
Chamaecrista fasciculata	Chamaecrista	Fabaceae	Fabales	Angiosperms
Chara braunii	Chara	Characeae	Charales	Greenalgae
Chenopodium pallidicaule	Chenopodium	Amaranthaceae	Caryophyllales	Angiosperms
Chenopodium quinoa	Chenopodium	Amaranthaceae	Caryophyllales	Angiosperms
Chenopodium suecicum	Chenopodium	Amaranthaceae	Caryophyllales	Angiosperms
Chlamydomonas applanata	Chlamydomonas	Chlamydomonadaceae	Chlamydomonadales	Greenalgae
Chlamydomonas asymmetrica	Chlamydomonas	Chlamydomonadaceae	Chlamydomonadales	Greenalgae
Chlamydomonas debaryana	Chlamydomonas	Chlamydomonadaceae	Chlamydomonadales	Greenalgae
Chlamydomonas eustigma	Chlamydomonas	Chlamydomonadaceae	Chlamydomonadales	Greenalgae
Chlamydomonas reinhardtii	Chlamydomonas	Chlamydomonadaceae	Chlamydomonadales	Greenalgae
Chlamydomonas sphaeroides	Chlamydomonas	Chlamydomonadaceae	Chlamydomonadales	Greenalgae
Chlorella A99	Chlorella	Chlorellaceae	Chlorellales	Greenalgae
Chlorella ArM0029B	Chlorella	Chlorellaceae	Chlorellales	Greenalgae
Chlorella sorokiniana	Chlorella	Chlorellaceae	Chlorellales	Greenalgae
Chlorella variabilis	Chlorella	Chlorellaceae	Chlorellales	Greenalgae
Chlorella vulgaris	Chlorella	Chlorellaceae	Chlorellales	Greenalgae
Chondrus crispus	Chondrus	Gigartinaceae	Gigartinales	Redalgae
Cicer arietinum	Cicer	Fabaceae	Fabales	Angiosperms
Cicer echinospermum	Cicer	Fabaceae	Fabales	Angiosperms
Cicer reticulatum	Cicer	Fabaceae	Fabales	Angiosperms
Cinnamomum micranthum-kanehirae	Cinnamomum	Lauraceae	Laurales	Angiosperms
Cissus quadrangularis	Cissus	Vitaceae	Vitales	Angiosperms
Citrullus lanatus	Citrullus	Cucurbitaceae	Cucurbitales	Angiosperms
Citrus cavaleriei	Citrus	Rutaceae	Sapindales	Angiosperms
Citrus clementina	Citrus	Rutaceae	Sapindales	Angiosperms
Citrus maxima	Citrus	Rutaceae	Sapindales	Angiosperms
Citrus medica	Citrus	Rutaceae	Sapindales	Angiosperms
Citrus paradisi-trifoliata	Citrus	Rutaceae	Sapindales	Angiosperms
Citrus reticulata	Citrus	Rutaceae	Sapindales	Angiosperms
Citrus sinensis	Citrus	Rutaceae	Sapindales	Angiosperms
Citrus unshiu	Citrus	Rutaceae	Sapindales	Angiosperms
Coccomyxa LA000219	Coccomyxa	Coccomyxaceae	Trebouxiophyceae	Greenalgae
Coccomyxa SUA001	Coccomyxa	Coccomyxaceae	Trebouxiophyceae	Greenalgae
Coccomyxa subellipsoidea-C-169	Coccomyxa	Coccomyxaceae	Trebouxiophyceae	Greenalgae
Cocos nucifera	Cocos	Arecaceae	Arecales	Angiosperms
Coelastrella M60	Coelastrella	Scenedesmaceae	Sphaeropleales	Greenalgae
Coelastrella UTEX-B-3026	Coelastrella	Scenedesmaceae	Sphaeropleales	Greenalgae
Conringia planisiliqua	Conringia	Brassicaceae	Brassicales	Angiosperms
Corchorus capsularis	Corchorus	Malvaceae	Malvales	Angiosperms
Corchorus olitorius	Corchorus	Malvaceae	Malvales	Angiosperms
Cucumis melo	Cucumis	Cucurbitaceae	Cucurbitales	Angiosperms
Cucumis sativus	Cucumis	Cucurbitaceae	Cucurbitales	Angiosperms
Cucurbita maxima	Cucurbita	Cucurbitaceae	Cucurbitales	Angiosperms
Cucurbita moschata	Cucurbita	Cucurbitaceae	Cucurbitales	Angiosperms
Cucurbita pepo	Cucurbita	Cucurbitaceae	Cucurbitales	Angiosperms
Cuscuta australis	Cuscuta	Convolvulaceae	Solanales	Angiosperms
Cuscuta campestris	Cuscuta	Convolvulaceae	Solanales	Angiosperms
Cyanidioschyzon merolae	Cyanidioschyzon	Scenedesmaceae	Sphaeropleales	Greenalgae
Cymbomonas tetramitiformis	Cymbomonas	Pyramimonadaceae	Pyramimonadales	Greenalgae
Cynara cardunculus	Cynara	Asteraceae	Asterales	Angiosperms
Dactylis glomerata	Dactylis	Poaceae	Poales	Angiosperms
Daemonorops jenkinsiana	Daemonorops	Arecaceae	Arecales	Angiosperms
Datisca glomerata	Datisca	Datiscaceae	Cucurbitales	Angiosperms
Daucus carota	Daucus	Apiaceae	Apiales	Angiosperms
Dendrobium catenatum	Dendrobium	Orchidaceae	Asparagales	Angiosperms
Dendrobium officinale	Dendrobium	Orchidaceae	Asparagales	Angiosperms
Dianthus caryophyllus	Dianthus	Caryophyllaceae	Caryophyllales	Angiosperms
Dichanthelium oligosanthes	Dichanthelium	Poaceae	Poales	Angiosperms
Dioscorea alata	Dioscorea	Dioscoreaceae	Dioscoreales	Angiosperms
Dioscorea rotundata	Dioscorea	Dioscoreaceae	Dioscoreales	Angiosperms
Dorcoceras hygrometricum	Dorcoceras	Gesneriaceae	Lamiales	Angiosperms
Drosera capensis	Drosera	Droseraceae	Caryophyllales	Angiosperms
Dryas drummondii	Dryas	Rosaceae	Rosales	Angiosperms
Dunaliella salina	Dunaliella	Dunaliellaceae	Chlamydomonadales	Greenalgae
Durio zibethinus	Durio	Malvaceae	Malvales	Angiosperms
Echinochloa crus-galli	Echinochloa	Poaceae	Poales	Angiosperms
Echium plantagineum	Echium	Boraginaceae	Boraginales	Angiosperms
Eichhornia paniculata	Eichhornia	Pontederiaceae	Commelinales	Angiosperms
Elaeis guineensis	Elaeis	Arecaceae	Arecales	Angiosperms
Elaeis oleifera	Elaeis	Arecaceae	Arecales	Angiosperms
Eleusine coracana	Eleusine	Poaceae	Poales	Angiosperms
Embelia ribes	Embelia	Primulaceae	Ericales	Angiosperms
Ensete ventricosum	Ensete	Musaceae	Zingiberales	Angiosperms
Eragrostis tef	Eragrostis	Poaceae	Poales	Angiosperms
Erigeron canadensis	Erigeron	Asteraceae	Asterales	Angiosperms
Erythranthe guttata	Erythranthe	Galdieriaceae	Cyanidiales	Redalgae
Eschscholzia californica	Eschscholzia	Papaveraceae	Ranunculales	Angiosperms
Eucalyptus camaldulensis	Eucalyptus	Myrtaceae	Myrtales	Angiosperms
Eucalyptus grandis	Eucalyptus	Myrtaceae	Myrtales	Angiosperms
Euclidium syriacum	Euclidium	Brassicaceae	Brassicales	Angiosperms
Eudorina 2006-703-Eu-15	Eudorina	Volvocaceae	Chlamydomonadales	Greenalgae
Euphorbia esula	Euphorbia	Euphorbiaceae	Malpighiales	Angiosperms
Eutrema heterophyllum	Eutrema	Brassicaceae	Brassicales	Angiosperms
Eutrema salsugineum	Eutrema	Brassicaceae	Brassicales	Angiosperms
Eutrema yunnanense	Eutrema	Brassicaceae	Brassicales	Angiosperms
Fagopyrum esculentum	Fagopyrum	Polygonaceae	Caryophyllales	Angiosperms
Fagopyrum tataricum	Fagopyrum	Polygonaceae	Caryophyllales	Angiosperms
Fagus sylvatica	Fagus	Fagaceae	Fagales	Angiosperms
Ficus carica	Ficus	Moraceae	Rosales	Angiosperms
Fragaria ananassa	Fragaria	Rosaceae	Rosales	Angiosperms
Fragaria iinumae	Fragaria	Rosaceae	Rosales	Angiosperms
Fragaria nipponica	Fragaria	Rosaceae	Rosales	Angiosperms
Fragaria nubicola	Fragaria	Rosaceae	Rosales	Angiosperms
Fragaria orientalis	Fragaria	Rosaceae	Rosales	Angiosperms
Fragaria vesca	Fragaria	Rosaceae	Rosales	Angiosperms
Fraxinus excelsior	Fraxinus	Oleaceae	Lamiales	Angiosperms
Galdieria sulphuraria	Galdieria	Cyanidiales	Cyanidiophyceae	Redalgae
Gastrodia elata	Gastrodia	Orchidaceae	Asparagales	Angiosperms
Genlisea aurea	Genlisea	Lentibulariaceae	Lamiales	Angiosperms
Geum urbanum	Geum	Rosaceae	Rosales	Angiosperms
Ginkgo biloba	Ginkgo	Ginkgoaceae	Ginkgoales	Gymnosperms
Glycine max	Glycine	Fabaceae	Fabales	Angiosperms
Glycine soja	Glycine	Fabaceae	Fabales	Angiosperms
Gnetum montanum	Gnetum	Gnetaceae	Gnetales	Gymnosperms
Gonium pectorale	Gonium	Goniaceae	Chlamydomonadales	Greenalgae
Gossypioides kirkii	Gossypioides	Malvaceae	Malvales	Angiosperms
Gossypium arboreum	Gossypium	Malvaceae	Malvales	Angiosperms
Gossypium barbadense	Gossypium	Malvaceae	Malvales	Angiosperms
Gossypium hirsutum	Gossypium	Malvaceae	Malvales	Angiosperms
Gossypium raimondii	Gossypium	Malvaceae	Malvales	Angiosperms
Gracilariopsis chorda	Gracilariopsis	Gracilariaceae	Gracilariales	Redalgae
Gracilariopsis lemaneiformis	Gracilariopsis	Gracilariaceae	Gracilariales	Redalgae
Handroanthus impetiginosus	Handroanthus	Bignoniaceae	Lamiales	Angiosperms
Helianthus annuus	Helianthus	Asteraceae	Asterales	Angiosperms
Helicosporidium ATCC-50920	Helicosporidium	Chlorellaceae	Chlorellales	Greenalgae
Herrania umbratica	Herrania	Malvaceae	Malvales	Angiosperms
Hevea brasiliensis	Hevea	Euphorbiaceae	Malpighiales	Angiosperms
Hibiscus syriacus	Hibiscus	Malvaceae	Malvales	Angiosperms
Hordeum bulbosum	Hordeum	Poaceae	Poales	Angiosperms
Hordeum pubiflorum	Hordeum	Poaceae	Poales	Angiosperms
Hordeum vulgare	Hordeum	Poaceae	Poales	Angiosperms
Humulus lupulus	Humulus	Cannabaceae	Rosales	Angiosperms
Ipomoea batatas	Ipomoea	Convolvulaceae	Solanales	Angiosperms
Ipomoea nil	Ipomoea	Convolvulaceae	Solanales	Angiosperms
Ipomoea trifida	Ipomoea	Convolvulaceae	Solanales	Angiosperms
Ipomoea triloba	Ipomoea	Convolvulaceae	Solanales	Angiosperms
Jatropha curcas	Jatropha	Euphorbiaceae	Malpighiales	Angiosperms
Juglans cathayensis	Juglans	Juglandaceae	Fagales	Angiosperms
Juglans hindsii	Juglans	Juglandaceae	Fagales	Angiosperms
Juglans mandshurica	Juglans	Juglandaceae	Fagales	Angiosperms
Juglans microcarpa	Juglans	Juglandaceae	Fagales	Angiosperms
Juglans nigra	Juglans	Juglandaceae	Fagales	Angiosperms
Juglans regia	Juglans	Juglandaceae	Fagales	Angiosperms
Juglans sigillata	Juglans	Juglandaceae	Fagales	Angiosperms
Kalanchoe fedtschenkoi	Kalanchoe	Crassulaceae	Saxifragales	Angiosperms
Kalanchoe laxiflora	Kalanchoe	Crassulaceae	Saxifragales	Angiosperms
Kappaphycus alvarezii	Kappaphycus	Solieriaceae	Gigartinales	Redalgae
Klebsormidium nitens	Klebsormidium	Klebsormidiaceae	Klebsormidiales	Greenalgae
Kokia drynarioides	Kokia	Malvaceae	Malvales	Angiosperms
Lactuca sativa	Lactuca	Asteraceae	Asterales	Angiosperms
Lagenaria siceraria	Lagenaria	Cucurbitaceae	Cucurbitales	Angiosperms
Leavenworthia alabamica	Leavenworthia	Brassicaceae	Brassicales	Angiosperms
Leersia perrieri	Leersia	Poaceae	Poales	Angiosperms
Linum usitatissimum	Linum	Linaceae	Malpighiales	Angiosperms
Liriodendron chinense	Liriodendron	Magnoliaceae	Magnoliales	Angiosperms
Lolium perenne	Lolium	Poaceae	Poales	Angiosperms
Lophocereus schottii	Lophocereus	Cactaceae	Caryophyllales	Angiosperms
Lotus japonicus	Lotus	Fabaceae	Fabales	Angiosperms
Lupinus angustifolius	Lupinus	Fabaceae	Fabales	Angiosperms
Macadamia integrifolia	Macadamia	Proteaceae	Proteales	Angiosperms
Macleaya cordata	Macleaya	Papaveraceae	Ranunculales	Angiosperms
Magnolia ashei	Magnolia	Magnoliaceae	Magnoliales	Angiosperms
Malus domestica	Malus	Rosaceae	Rosales	Angiosperms
Manihot esculenta	Manihot	Euphorbiaceae	Malpighiales	Angiosperms
Marchantia inflexa	Marchantia	Marchantiaceae	Undetermined_liverwort_order	Bryophytes
Marchantia polymorpha	Marchantia	Marchantiaceae	Undetermined_liverwort_order	Bryophytes
Medicago truncatula	Medicago	Fabaceae	Fabales	Angiosperms
Mentha longifolia	Mentha	Lamiaceae	Lamiales	Angiosperms
Metrosideros polymorpha	Metrosideros	Myrtaceae	Myrtales	Angiosperms
Micractinium conductrix	Micractinium	Chlorellaceae	Chlorellales	Greenalgae
Micromonas ASP10-01a	Micromonas	Mamiellaceae	Mamiellales	Greenalgae
Micromonas pusilla-CCMP1545	Micromonas	Mamiellaceae	Mamiellales	Greenalgae
Micromonas sp-RCC-299	Micromonas	Mamiellaceae	Mamiellales	Greenalgae
Mimosa pudica	Mimosa	Fabaceae	Fabales	Angiosperms
Mimulus guttatus	Mimulus	Phrymaceae	Lamiales	Angiosperms
Miscanthus sacchariflorus	Miscanthus	Poaceae	Poales	Angiosperms
Momordica charantia	Momordica	Cucurbitaceae	Cucurbitales	Angiosperms
Monoraphidium 549	Monoraphidium	Selenastraceae	Sphaeropleales	Greenalgae
Monoraphidium neglectum	Monoraphidium	Selenastraceae	Sphaeropleales	Greenalgae
Monotropa hypopitys	Monotropa	Ericaceae	Ericales	Angiosperms
Morus notabilis	Morus	Moraceae	Rosales	Angiosperms
Mucuna pruriens	Mucuna	Fabaceae	Fabales	Angiosperms
Musa acuminata	Musa	Musaceae	Zingiberales	Angiosperms
Musa balbisiana	Musa	Musaceae	Zingiberales	Angiosperms
Musa itinerans	Musa	Musaceae	Zingiberales	Angiosperms
Musa schizocarpa	Musa	Musaceae	Zingiberales	Angiosperms
Nelumbo nucifera	Nelumbo	Nelumbonaceae	Proteales	Angiosperms
Nicotiana attenuata	Nicotiana	Solanaceae	Solanales	Angiosperms
Nicotiana benthamiana	Nicotiana	Solanaceae	Solanales	Angiosperms
Nicotiana glauca	Nicotiana	Solanaceae	Solanales	Angiosperms
Nicotiana obtusifolia	Nicotiana	Solanaceae	Solanales	Angiosperms
Nicotiana otophora	Nicotiana	Solanaceae	Solanales	Angiosperms
Nicotiana sylvestris	Nicotiana	Solanaceae	Solanales	Angiosperms
Nicotiana tabacum	Nicotiana	Solanaceae	Solanales	Angiosperms
Nicotiana tomentosiformis	Nicotiana	Solanaceae	Solanales	Angiosperms
Nissolia schottii	Nissolia	Fabaceae	Fabales	Angiosperms
Ochetophila trinervis	Ochetophila	Rhamnaceae	Rosales	Angiosperms
Ocimum tenuiflorum	Ocimum	Lamiaceae	Lamiales	Angiosperms
Olea europaea	Olea	Oleaceae	Lamiales	Angiosperms
Oropetium thomaeum	Oropetium	Poaceae	Poales	Angiosperms
Oryza barthii	Oryza	Poaceae	Poales	Angiosperms
Oryza brachyantha	Oryza	Poaceae	Poales	Angiosperms
Oryza glaberrima	Oryza	Poaceae	Poales	Angiosperms
Oryza glumaepatula	Oryza	Poaceae	Poales	Angiosperms
Oryza glumipatula	Oryza	Poaceae	Poales	Angiosperms
Oryza indica	Oryza	Poaceae	Poales	Angiosperms
Oryza longistaminata	Oryza	Poaceae	Poales	Angiosperms
Oryza meridionalis	Oryza	Poaceae	Poales	Angiosperms
Oryza nivara	Oryza	Poaceae	Poales	Angiosperms
Oryza punctata	Oryza	Poaceae	Poales	Angiosperms
Oryza rufipogon	Oryza	Poaceae	Poales	Angiosperms
Oryza sativa	Oryza	Poaceae	Poales	Angiosperms
Ostreococcus lucimarinus	Ostreococcus	Bathycoccaceae	Mamiellales	Greenalgae
Ostreococcus tauri	Ostreococcus	Bathycoccaceae	Mamiellales	Greenalgae
Pachycereus pringlei	Pachycereus	Cactaceae	Caryophyllales	Angiosperms
Panicum hallii	Panicum	Poaceae	Poales	Angiosperms
Panicum miliaceum	Panicum	Poaceae	Poales	Angiosperms
Panicum virgatum	Panicum	Poaceae	Poales	Angiosperms
Papaver somniferum	Papaver	Papaveraceae	Ranunculales	Angiosperms
Parachlorella kessleri	Parachlorella	Chlorellaceae	Chlorellales	Greenalgae
Parasponia andersonii	Parasponia	Cannabaceae	Rosales	Angiosperms
Passiflora edulis	Passiflora	Passifloraceae	Malpighiales	Angiosperms
Penstemon barbatus	Penstemon	Plantaginaceae	Lamiales	Angiosperms
Pereskia humboldtii	Pereskia	Cactaceae	Caryophyllales	Angiosperms
Persea americana	Persea	Lauraceae	Laurales	Angiosperms
Phalaenopsis aphrodite	Phalaenopsis	Orchidaceae	Asparagales	Angiosperms
Phalaenopsis equestris	Phalaenopsis	Orchidaceae	Asparagales	Angiosperms
Phalaenopsis hybrid	Phalaenopsis	Orchidaceae	Asparagales	Angiosperms
Phaseolus coccineus	Phaseolus	Fabaceae	Fabales	Angiosperms
Phaseolus vulgaris	Phaseolus	Fabaceae	Fabales	Angiosperms
Phoenix dactylifera	Phoenix	Arecaceae	Arecales	Angiosperms
Phyllostachys edulis	Phyllostachys	Poaceae	Poales	Angiosperms
Physcomitrella patens	Physcomitrella	Funariaceae	Undeter_peristomate_moss	Bryophytes
Picea abies	Picea	Pinaceae	Pinales	Gymnosperms
Picea glauca	Picea	Pinaceae	Pinales	Gymnosperms
Picochlorum SENEW3	Picochlorum	incertae_sedis	Chlorellales	Greenalgae
Picochlorum soloecismus	Picochlorum	incertae_sedis	Chlorellales	Greenalgae
Pinus lambertiana	Pinus	Pinaceae	Pinales	Gymnosperms
Pinus taeda	Pinus	Pinaceae	Pinales	Gymnosperms
Pisum sativum	Pisum	Fabaceae	Fabales	Angiosperms
Pleurozium schreberi	Pleurozium	Hylocomiaceae	Undeter_peristomate_moss	Bryophytes
Populus euphratica	Populus	Salicaceae	Malpighiales	Angiosperms
Populus trichocarpa	Populus	Salicaceae	Malpighiales	Angiosperms
Porphyra umbilicalis	Porphyra	Bangiaceae	Bangiales	Redalgae
Porphyridium purpureum	Porphyridium	Porphyridiaceae	Porphyridiales	Redalgae
Primula veris	Primula	Primulaceae	Ericales	Angiosperms
Prototheca cutis	Prototheca	Chlorellaceae	Chlorellales	Greenalgae
Prototheca stagnorum	Prototheca	Chlorellaceae	Chlorellales	Greenalgae
Prototheca wickerhamii	Prototheca	Chlorellaceae	Chlorellales	Greenalgae
Prunus avium	Prunus	Rosaceae	Rosales	Angiosperms
Prunus mume	Prunus	Rosaceae	Rosales	Angiosperms
Prunus persica	Prunus	Rosaceae	Rosales	Angiosperms
Prunus yedoensis	Prunus	Rosaceae	Rosales	Angiosperms
Pseudotsuga menziesii	Pseudotsuga	Pinaceae	Pinales	Gymnosperms
Psidium guajava	Psidium	Myrtaceae	Myrtales	Angiosperms
Pterocarya stenoptera	Pterocarya	Juglandaceae	Fagales	Angiosperms
Punica granatum	Punica	Lythraceae	Myrtales	Angiosperms
Purshia tridentata	Purshia	Rosaceae	Rosales	Angiosperms
Pyrus bretschneideri	Pyrus	Rosaceae	Rosales	Angiosperms
Quercus lobata	Quercus	Fagaceae	Fagales	Angiosperms
Quercus robur	Quercus	Fagaceae	Fagales	Angiosperms
Quercus suber	Quercus	Fagaceae	Fagales	Angiosperms
Quillaja saponaria	Quillaja	Quillajaceae	Fabales	Angiosperms
Raphanus raphanistrum	Raphanus	Brassicaceae	Brassicales	Angiosperms
Raphanus sativus	Raphanus	Brassicaceae	Brassicales	Angiosperms
Raphidocelis subcapitata	Raphidocelis	Selenastraceae	Sphaeropleales	Greenalgae
Rhazya stricta	Rhazya	Apocynaceae	Gentianales	Angiosperms
Rhizophora apiculata	Rhizophora	Rhizophoraceae	Malpighiales	Angiosperms
Ricinus communis	Ricinus	Euphorbiaceae	Malpighiales	Angiosperms
Rosa chinensis	Rosa	Rosaceae	Rosales	Angiosperms
Rosa damascena	Rosa	Rosaceae	Rosales	Angiosperms
Rosa multiflora	Rosa	Rosaceae	Rosales	Angiosperms
Ruellia speciosa	Ruellia	Acanthaceae	Lamiales	Angiosperms
Saccharum hybrid	Saccharum	Poaceae	Poales	Angiosperms
Saccharum spontaneum	Saccharum	Poaceae	Poales	Angiosperms
Saccharum spp-R570	Saccharum	Poaceae	Poales	Angiosperms
Salvinia cucullata	Salvinia	Salviniaceae	Marsileales	Pteridophytes
Santalum album	Santalum	Santalaceae	Santalales	Angiosperms
Sarracenia purpurea	Sarracenia	Sarraceniaceae	Ericales	Angiosperms
Scenedesmus quadricauda	Scenedesmus	Scenedesmaceae	Sphaeropleales	Greenalgae
Schrenkiella parvula	Schrenkiella	Brassicaceae	Brassicales	Angiosperms
Secale cereale	Secale	Poaceae	Poales	Angiosperms
Selaginella kraussiana	Selaginella	Selaginellaceae	Lycopodiales	Pteridophytes
Selaginella moellendorffii	Selaginella	Selaginellaceae	Lycopodiales	Pteridophytes
Selaginella tamariscina	Selaginella	Selaginellaceae	Lycopodiales	Pteridophytes
Sesamum indicum	Sesamum	Pedaliaceae	Lamiales	Angiosperms
Setaria italica	Setaria	Poaceae	Poales	Angiosperms
Setaria viridis	Setaria	Poaceae	Poales	Angiosperms
Silene latifolia	Silene	Caryophyllaceae	Caryophyllales	Angiosperms
Silybum marianum	Silybum	Asteraceae	Asterales	Angiosperms
Sisymbrium irio	Sisymbrium	Brassicaceae	Brassicales	Angiosperms
Solanum arcanum	Solanum	Solanaceae	Solanales	Angiosperms
Solanum commersonii	Solanum	Solanaceae	Solanales	Angiosperms
Solanum habrochaites	Solanum	Solanaceae	Solanales	Angiosperms
Solanum lycopersicum	Solanum	Solanaceae	Solanales	Angiosperms
Solanum melongena	Solanum	Solanaceae	Solanales	Angiosperms
Solanum pennellii	Solanum	Solanaceae	Solanales	Angiosperms
Solanum pimpinellifolium	Solanum	Solanaceae	Solanales	Angiosperms
Solanum tuberosum	Solanum	Solanaceae	Solanales	Angiosperms
Solanum verrucosum	Solanum	Solanaceae	Solanales	Angiosperms
Sorghum bicolor	Sorghum	Poaceae	Poales	Angiosperms
Sphagnum fallax	Sphagnum	Sphagnaceae	Sphagnopsid_moss	Bryophytes
Spinacia oleracea	Spinacia	Amaranthaceae	Caryophyllales	Angiosperms
Spirodela polyrhiza	Spirodela	Araceae	Alismatales	Angiosperms
Stenocereus thurberi	Stenocereus	Cactaceae	Caryophyllales	Angiosperms
Tarenaya hassleriana	Tarenaya	Cleomaceae	Brassicales	Angiosperms
Tetrabaena socialis	Tetrabaena	Tetrabaenaceae	Chlamydomonadales	Greenalgae
Tetradesmus obliquus	Tetradesmus	Scenedesmaceae	Sphaeropleales	Greenalgae
Theobroma cacao	Theobroma	Malvaceae	Malvales	Angiosperms
Thlaspi arvense	Thlaspi	Brassicaceae	Brassicales	Angiosperms
Trebouxia gelatinosa	Trebouxia	Trebouxiaceae	Trebouxiales	Greenalgae
Trebouxia TZW2008	Trebouxia	Trebouxiaceae	Trebouxiales	Greenalgae
Trebouxiophyceae KSI-1	Trebouxiophyceae	NA	NA	Greenalgae
Trema orientalis	Trema	Cannabaceae	Rosales	Angiosperms
Trifolium medium	Trifolium	Fabaceae	Fabales	Angiosperms
Trifolium pratense	Trifolium	Fabaceae	Fabales	Angiosperms
Trifolium subterraneum	Trifolium	Fabaceae	Fabales	Angiosperms
Triticum aestivum	Triticum	Poaceae	Poales	Angiosperms
Triticum dicoccoides	Triticum	Poaceae	Poales	Angiosperms
Triticum urartu	Triticum	Poaceae	Poales	Angiosperms
Ulva mutabilis	Ulva	Ulvaceae	Ulvales	Greenalgae
Urochloa ruziziensis	Urochloa	Poaceae	Poales	Angiosperms
Utricularia gibba	Utricularia	Lentibulariaceae	Lamiales	Angiosperms
Vaccinium macrocarpon	Vaccinium	Ericaceae	Ericales	Angiosperms
Vicia faba	Vicia	Fabaceae	Fabales	Angiosperms
Vigna angularis	Vigna	Fabaceae	Fabales	Angiosperms
Vigna radiata	Vigna	Fabaceae	Fabales	Angiosperms
Vigna unguiculata	Vigna	Fabaceae	Fabales	Angiosperms
Viola pubescens	Viola	Violaceae	Malpighiales	Angiosperms
Vitis aestivalis	Vitis	Vitaceae	Vitales	Angiosperms
Vitis cinerea-riparia	Vitis	Vitaceae	Vitales	Angiosperms
Vitis vinifera	Vitis	Vitaceae	Vitales	Angiosperms
Volvox carteri	Volvox	Volvocaceae	Chlamydomonadales	Greenalgae
Xanthoceras sorbifolium	Xanthoceras	Sapindaceae	Sapindales	Angiosperms
Xerophyta viscosa	Xerophyta	Velloziaceae	Pandanales	Angiosperms
Yamagishiella unicocca	Yamagishiella	Volvocaceae	Chlamydomonadales	Greenalgae
Zea mays	Zea	Poaceae	Poales	Angiosperms
Zizania latifolia	Zizania	Poaceae	Poales	Angiosperms
Ziziphus jujuba	Ziziphus	Rhamnaceae	Rosales	Angiosperms
Zostera marina	Zostera	Zosteraceae	Alismatales	Angiosperms
Zostera muelleri	Zostera	Zosteraceae	Alismatales	Angiosperms
Zoysia japonica	Zoysia	Poaceae	Poales	Angiosperms
Zoysia matrella	Zoysia	Poaceae	Poales	Angiosperms
Zoysia pacifica	Zoysia	Poaceae	Poales	Angiosperms
