# Supplementary material for: Genome-wide analysis of horizontal transfer in non-model wild species from a natural ecosystem reveals new insights into genetic exchange in plants
Source: PLoS Genet. 2023 Oct 19;19(10):e1010964. doi: 10.1371/journal.pgen.1010964 (PMC10586619; doi:10.1371/journal.pgen.1010964)
Supplement: S6 Table — For each candidate, two sets of primers were designed and labeled P1 and P2 (see S26 and S27 Figs). (XLSX) [file pgen.1010964.s035.xlsx]

## Sheet: Supplemental Table 6
Name	Forward Primer	Len	Tm	Name	Reverse Primer	Len	Tm	Amp size	dG
MaCo01_P1	GGTGCTTGTTTCCAAACCC	19	60.02	MaCo01_P1	CATGTCGAATAGCCATAGCCAC	22	61.69	655	0
MaCo01_P2	CCCAATTCCATGTTTCTATAGCCA	24	61.23	MaCo01_P2	GAAGACCAGGAGGTGGAGAC	20	61.75	1262	0
MaCo02_P1	GAGATGTGATGACTGATGTGAC	22	59.04	MaCo02_P1	TTTGCTTCCTTATTCCAACTCGG	23	61.64	647	0
MaCo02_P2	TCAAGTGTTCAATGATGCAAGC	22	60.53	MaCo02_P2	TCCACAGTGTAACAACTCAATGGT	24	62.75	801	-0.93
MaCo03_P1	CGCCATTGTCACATGCTCC	19	62.23	MaCo03_P1	TCCTAGCCTCCACATCTCCC	20	62.82	1022	0
MaCo03_P2	TCGGTATTCAGCTTCTGTGG	20	59.94	MaCo03_P2	AGTGGATAGGTTTAAAGCCC	20	57.36	1041	0
MaCo04_P1	GCTATCAACAAGAATGACACATGG	24	60.72	MaCo04_P1	AAGTGTGCCTTTAACATACCTC	22	58.82	953	0
MaCo04_P2	TGTGAAGCTATTTGGCTAAGGA	22	59.94	MaCo04_P2	TCTCCCACAAATCTTGTGAACCA	23	62.57	820	0
MaCo05_P1	GAATCATGTCACTCAAATCAGC	22	58.2	MaCo05_P1	TGGAACATAGAGAACATCAGAG	22	57.48	922	-0.08
MaCo05_P2	TCTCTGATGTTCTCTATGTTCC	22	57.21	MaCo05_P2	CCTACGAAGATACCTTGTACTG	22	57.92	990	0
MaCo06_P1	GACACTGCTAAAGACATCTGG	21	58.86	MaCo06_P1	TCCCAAGCTTCACAGTTTCTC	21	60.7	744	0
MaCo06_P2	ATGAGAAGAACATGGTGGAAGG	22	60.54	MaCo06_P2	CTATAGCTTGAATCTCTGCATCCA	24	60.55	1206	0
MaCo07_P1	GAAGTATGAAGGCAACGCTAGG	22	61.56	MaCo07_P1	TTGAAGCAGATTTCCTGGTTTGAG	24	62.06	994	0
MaCo07_P2	GTCTTGCCATCAAATGTCTACGA	23	61.44	MaCo07_P2	GACTCCATTGCTTTCCTCCA	20	60.16	859	0
MaCo08_P1	GCTCCATCAAACCTCCTTCTG	21	61.18	MaCo08_P1	CCACGCTCAAGCACATAAAGAC	22	62.57	1098	0
MaCo08_P2	CCGTTAGTGCATTTCTTGAG	20	57.27	MaCo08_P2	GCTTGCTTGAGACCATAGAG	20	58.52	837	0
MaCo09_P1	GAAACAATCAATCTCTTCCCTC	22	57.25	MaCo09_P1	CAATGAACTGTGCCTATGTG	20	57.25	753	0
MaCo09_P2	GCCTTGGTCATCCATCTAGGT	21	61.83	MaCo09_P2	GAGGGAGTATCCATAGAAATAGGT	24	58.94	1095	0
MaCo10_P1	CACCTCTCAGACACCAAATCC	21	60.83	MaCo10_P1	CTCTAGCACATATAAGCCTCCA	22	59.34	1086	0
MaCo10_P2	ACGTCTCAAAGATGACCTCC	20	59.58	MaCo10_P2	CGCTCTAGCACATATAAGCC	20	58.46	905	0
MaCo11_P1	GCAGTGAAAGATATGACTCCT	21	57.65	MaCo11_P1	ACACCTCAGTATAATCTATGCC	22	57.33	802	0
MaCo11_P2	AAGGTACTGTGGATTTGGGA	20	58.74	MaCo11_P2	CATAATGGTTCGATCAATGGCT	22	59.35	1164	0
MaGy01_P1	TACAACATGGGCAAAGATGAAGAG	24	61.64	MaGy01_P1	GGTCAGCAAATTAGTTCCCTCC	22	61.46	1125	0
MaGy01_P2	GAGAGCATGAGTCCTTGTG	19	58	MaGy01_P2	GAACTTTCCTCCTTTCAAGCA	21	58.9	698	0
