# Supplementary material for: Genome-wide analysis of horizontal transfer in non-model wild species from a natural ecosystem reveals new insights into genetic exchange in plants
Source: PLoS Genet. 2023 Oct 19;19(10):e1010964. doi: 10.1371/journal.pgen.1010964 (PMC10586619; doi:10.1371/journal.pgen.1010964)
Supplement: S7 Table — (XLSX) [file pgen.1010964.s036.xlsx]

## Sheet: Supplemental Table 7
Retro	Species Name	Length	Estimated Copy Number*	Reference Genome Copy Number**	Species name	Length	Estimated copy N°	Reference Genome Copy N°
MaCo1	Fraxinus exclesior	4680	2	1	Alnus glutinosa	4737	9	5
MaCo2	Fraxinus exclesior	4948	2	2	Hedera helix	4661	5	NA
MaCo3	Fraxinus exclesior	4649	1	1	Fagus sylvatica	4622	5	6
MaCo4	Acer monspessulanum	4818	2	NA	Dioscorea communis	4777	2	NA
MaCo5	Fraxinus exclesior	4778	2	2	Dioscorea communis	4818	1	NA
MaCo6	Prunus avium	4519	1	2	Dioscorea communis	4603	1	NA
MaCo7	Rubus ulmifolius	4655	1	NA	Dioscorea communis	4695	2	NA
MaCo8	Fraxinus exclesior	4515	1	1	Fagus sylvatica	4613	7	5
MaCo9	Fraxinus exclesior	4694	5	4	Dioscorea communis	4828	4	NA
MaCo10	Fagus sylvatica	4594	11	10	Hedera helix	1505	4	NA
MaCo11	Fagus sylvatica	4665	4	4	Alnus glutinosa	2314	1	1
MaGy01	Acer monspessulanum	5411	2	NA	Fagus sylvatica	5681	28	30
* : Copy number estimated from unassembled Illumina reads
** : Copy number estimated by aligning the transferred elements against the reference genome using Blastn
