# Supplementary material for: Genome-wide analysis of horizontal transfer in non-model wild species from a natural ecosystem reveals new insights into genetic exchange in plants
Source: PLoS Genet. 2023 Oct 19;19(10):e1010964. doi: 10.1371/journal.pgen.1010964 (PMC10586619; doi:10.1371/journal.pgen.1010964)
Supplement: S8 Table — (XLSX) [file pgen.1010964.s037.xlsx]

## Sheet: Supplemental Table 8
# MaCo01 *
m44 = LCA[Fraxinus.excelsior, Alnus.glutinosa]: Transfer, Mapping --> Alnus.glutinosa, Recipient --> Fraxinus.excelsior
m53 = LCA[Alnus.glutinosa, Pseudotsuga.menziesii]: Transfer, Mapping --> Alnus.glutinosa, Recipient --> Pseudotsuga.menziesii
m66 = LCA[Dryas.drummondii, Prunus.avium]: Transfer, Mapping --> Prunus.avium, Recipient --> Dryas.drummondii
m64 = LCA[Pterocarya.stenoptera, Prunus.avium]: Transfer, Mapping --> Pterocarya.stenoptera, Recipient --> Prunus.avium
m40 = LCA[Alnus.glutinosa, Prunus.avium]: Transfer, Mapping --> Alnus.glutinosa, Recipient --> Pterocarya.stenoptera
m73 = LCA[Actinidia.chinensis, Vitis.cinerea-riparia]: Transfer, Mapping --> n163, Recipient --> Actinidia.chinensis
m39 = LCA[Alnus.glutinosa, Vitis.cinerea-riparia]: Transfer, Mapping --> Alnus.glutinosa, Recipient --> n163
m37 = LCA[Alnus.glutinosa, Vitis.vinifera]: Transfer, Mapping --> Vitis.vinifera, Recipient --> n8
m36 = LCA[Alnus.glutinosa, Citrus.unshiu]: Transfer, Mapping --> Citrus.medica, Recipient --> Vitis.vinifera
# MaCo02 *
m6 = LCA[Hedera.helix, Fraxinus.excelsior]: Transfer, Mapping --> Fraxinus.excelsior, Recipient --> Hedera.helix
m4 = LCA[Rosa.multiflora, Fraxinus.excelsior]: Transfer, Mapping --> Rosa.multiflora, Recipient --> Fraxinus.excelsior
m1 = LCA[Rosa.multiflora, Hibiscus.syriacus]: Transfer, Mapping --> Hibiscus.syriacus, Recipient --> Rosa.multiflora
# MaCo03 *
m24 = LCA[Fraxinus.excelsior, Fagus.sylvatica]: Transfer, Mapping --> Fagus.sylvatica, Recipient --> Fraxinus.excelsior
m51 = LCA[Pterocarya.stenoptera, Juglans.nigra]: Transfer, Mapping --> Pterocarya.stenoptera, Recipient --> n15
m41 = LCA[Juglans.regia, Juglans.nigra]: Transfer, Mapping --> Pterocarya.stenoptera, Recipient --> n11
m21 = LCA[Fagus.sylvatica, Juglans.nigra]: Transfer, Mapping --> Pterocarya.stenoptera, Recipient --> Fagus.sylvatica
m16 = LCA[Pterocarya.stenoptera, Juglans.sigillata]: Transfer, Mapping --> Pterocarya.stenoptera, Recipient --> n14
m14 = LCA[Juglans.hindsii, Juglans.sigillata]: Transfer, Mapping --> n15, Recipient --> Pterocarya.stenoptera
# MaCo04 *
m7 = LCA[Acer.monspessulanum, Dioscorea.communis]: Transfer, Mapping --> Acer.monspessulanum, Recipient --> Dioscorea.communis
# MaCo05 *
m5 = LCA[Fraxinus.excelsior, Dioscorea.communis]: Transfer, Mapping --> Fraxinus.excelsior, Recipient --> Dioscorea.communis
m14 = LCA[Morus.notabilis, Medicago.truncatula]: Transfer, Mapping --> Morus.notabilis, Recipient --> Medicago.truncatula
m25 = LCA[Fraxinus.excelsior, Medicago.truncatula]: Transfer, Mapping --> Morus.notabilis, Recipient --> Fraxinus.excelsior
m1 = LCA[Cajanus.cajan, Medicago.truncatula]: Transfer, Mapping --> n59, Recipient --> Morus.notabilis
# MaCo06 *
m8 = LCA[Dioscorea.communis, Prunus.avium]: Transfer, Mapping --> n33, Recipient --> Dioscorea.communis
m37 = LCA[Lupinus.angustifolius, Pisum.sativum]: Transfer, Mapping --> Lupinus.angustifolius, Recipient --> Trifolium.pratense
m33 = LCA[Cajanus.cajan, Pisum.sativum]: Transfer, Mapping --> Lupinus.angustifolius, Recipient --> Cajanus.cajan
m29 = LCA[Populus.trichocarpa, Pisum.sativum]: Transfer, Mapping --> Populus.trichocarpa, Recipient --> Lupinus.angustifolius
m59 = LCA[Persea.americana, Pisum.sativum]: Transfer, Mapping --> n33, Recipient --> Populus.trichocarpa
# MaCo07 *
m8 = LCA[Dioscorea.communis, Rubus.ulmifolius]: Transfer, Mapping --> Rubus.ulmifolius, Recipient --> Dioscorea.communis
m7 = LCA[Dioscorea.communis, Geum.urbanum]: Transfer, Mapping --> Rubus.ulmifolius, Recipient --> Geum.urbanum
m5 = LCA[Rosa.chinensis, Geum.urbanum]: Transfer, Mapping --> Rosa.chinensis, Recipient --> Rubus.ulmifolius
# MaCo08 *
m13 = LCA[Fraxinus.excelsior, Fagus.sylvatica]: Transfer, Mapping --> Fagus.sylvatica, Recipient --> Fraxinus.excelsior
m12 = LCA[Fraxinus.excelsior, Pterocarya.stenoptera]: Transfer, Mapping --> Pterocarya.stenoptera, Recipient --> Fagus.sylvatica
m31 = LCA[Juglans.hindsii, Pterocarya.stenoptera]: Transfer, Mapping --> Pterocarya.stenoptera, Recipient --> Juglans.hindsii
# MaCo09 *
m2 = LCA[Dioscorea.communis, Fraxinus.excelsior]: Transfer, Mapping --> Fraxinus.excelsior, Recipient --> Dioscorea.communis
m13 = LCA[Humulus.lupulus, Xanthoceras.sorbifolium]: Transfer, Mapping --> n24, Recipient --> Xanthoceras.sorbifolium
m32 = LCA[Trema.orientalis, Xanthoceras.sorbifolium]: Transfer, Mapping --> Trema.orientalis, Recipient --> Xanthoceras.sorbifolium
m30 = LCA[Artocarpus.camansi, Xanthoceras.sorbifolium]: Transfer, Mapping --> Artocarpus.camansi, Recipient --> Trema.orientalis
m39 = LCA[Argania.spinosa, Ficus.carica]: Transfer, Mapping --> Ficus.carica, Recipient --> Argania.spinosa
m38 = LCA[Argania.spinosa, Penstemon.barbatus]: Transfer, Mapping --> Ficus.carica, Recipient --> n366
m1 = LCA[Dioscorea.communis, Penstemon.barbatus]: Transfer, Mapping --> n21, Recipient --> Fraxinus.excelsior
# MaCo10 *
m14 = LCA[Pterocarya.stenoptera, Juglans.sigillata]: Transfer, Mapping --> n12, Recipient --> Pterocarya.stenoptera
m30 = LCA[Olea.europaea, Vitis.cinerea-riparia]: Transfer, Mapping --> Vitis.cinerea-riparia, Recipient --> Olea.europaea
m41 = LCA[Pterocarya.stenoptera, Juglans.nigra]: Transfer, Mapping --> Juglans.microcarpa, Recipient --> Pterocarya.stenoptera
m52 = LCA[Asclepias.syriaca, Cucurbita.maxima]: Transfer, Mapping --> n81, Recipient --> Asclepias.syriaca
m50 = LCA[Pinus.lambertiana, Cucurbita.maxima]: Transfer, Mapping --> Pinus.lambertiana, Recipient --> n81
m40 = LCA[Pterocarya.stenoptera, Cucurbita.maxima]: Transfer, Mapping --> Juglans.microcarpa, Recipient --> Pinus.lambertiana
m80 = LCA[Vitis.cinerea-riparia, Juglans.nigra]: Transfer, Mapping --> Juglans.mandshurica, Recipient --> Vitis.cinerea-riparia
m78 = LCA[Fagus.sylvatica, Juglans.nigra]: Transfer, Mapping --> Juglans.mandshurica, Recipient --> Fagus.sylvatica
m76 = LCA[Hedera.helix, Juglans.nigra]: Transfer, Mapping --> Juglans.mandshurica, Recipient --> Hedera.helix
m95 = LCA[Juglans.nigra, Pterocarya.stenoptera]: Transfer, Mapping --> Juglans.nigra, Recipient --> Pterocarya.stenoptera
m37 = LCA[Juglans.nigra, Pterocarya.stenoptera]: Transfer, Mapping --> n16, Recipient --> n12
m29 = LCA[Olea.europaea, Pterocarya.stenoptera]: Transfer, Mapping --> n15, Recipient --> Vitis.cinerea-riparia
m9 = LCA[Pterocarya.stenoptera, Pterocarya.stenoptera]: Transfer, Mapping --> Pterocarya.stenoptera, Recipient --> n11
m8 = LCA[Pterocarya.stenoptera, Juglans.mandshurica]: Transfer, Mapping --> n15, Recipient --> Pterocarya.stenoptera
# MaCo11 *
m17 = LCA[Alnus.glutinosa, Fagus.sylvatica]: Transfer, Mapping --> Alnus.glutinosa, Recipient --> Fagus.sylvatica
m14 = LCA[Juglans.microcarpa, Phoenix.dactylifera]: Transfer, Mapping --> Juglans.microcarpa, Recipient --> Phoenix.dactylifera
# MaGy01 *
m3 = LCA[Acer.monspessulanum, Fagus.sylvatica]: Transfer, Mapping --> Fagus.sylvatica, Recipient --> Acer.monspessulanum
m17 = LCA[Cinnamomum.micranthum-kanehirae, Fagus.sylvatica]: Transfer, Mapping --> Fagus.sylvatica, Recipient --> Cinnamomum.micranthum-kanehirae
* See the Ranger-DTL folder for HT scenarios mapped to phylogenetic trees
