# Supplementary material for: Genome-wide analysis of horizontal transfer in non-model wild species from a natural ecosystem reveals new insights into genetic exchange in plants
Source: PLoS Genet. 2023 Oct 19;19(10):e1010964. doi: 10.1371/journal.pgen.1010964 (PMC10586619; doi:10.1371/journal.pgen.1010964)
Supplement: S1 Data — (XZ) [file pgen.1010964.s038.xz › Supporting_data_1/GST.candidates.fasta]

>INTERCHANGE#Epichloe.scaffold#Et-reads_Te-index_NODE_1_length_1174_cov_12.153145
TTTTTTAATGATACGGCGACCACCGAGATCTACACCCTATCCTACACTCTTTCCCTACACGACGCTCTTCCGATCTCCTCCACCTCCACCTCCACCCCCGACCCAATCGTCTTCTACGACATAGCCCAGCGGCCCCCCGTCGCAGAAACATGCTGCGCCGTCAACCCCTGGAAATCCAGACTGGCCCTCAACTTCAAGGCCGTCCCCTACACAACCACCTGGGTCAAGATGCCAGACATCAGCAGCGTCCGCGCCAGTCTCAAGGTGCCAGCGTGTCGTAAATTCGCCGACGGCTCCGACTTCAACACCCTGCCCATCATGCACGACCCCGCGACCGACTCCCTCATCGGCGACTCCTTCGACATCGCCGCCTACCTGCAGCGCACGTATCCCGCCTCCGGCGCCGGCGACCTCTTCCCCCCCCAGAAACTCGACTACGCAGCAGTCGGCAGGGACACGCAGCTGCTCATCCCGCTGTCCGAGATCCGCGCGTCACCAGAGCTCGCAGACTACGCCCGCTTCAACAGCAACGTTGACGCAGCCTTTACCGCGCACGTGGGCCTCATGGTCCACGGGCTTCCCTTGGATCCTGCCACCGCGGACGTGACCAAGGCCGAGTTTGTGCGGCGCGCGGGTGTCTCGTCGTGGGAGGACTTCGAAATGGTTGGCGAGACGCGCGAGAAGATGATGCAGTCCCTCCGGAACATGCTCGGGGACCTGGCTGCCTTGTTTCGGAGAGATGCGAGCGGGCCGTTCCTGCTGGGGCAGAGGGCCACGTATGCGGACCTGATTGTCGGTGGCTGGTTGCGCATGATGCGCGCGACGTTGCCGGCGAGTGAGTGGCAGGAGGCGAGAGCCTGCCACGGGGCCATCTTCGGGCAGCTGCATGATGCGCTGGACAAGTATGCCGAGGTGAAGTAGGTCTCGGAGGTGAAGATGCTGCAGAGGCATCTCAAGTCGCCCAATGGCCGATGGCCGTATTCCGTATTCCGTATTCCGTATGTCGGAAGGAGGTGGGAAGCGCGAACCCCAGGGAAAGGCCCTGGCGACTTTGTTCTCGACATCATTTCGCACACGCACACACACACACAAGCTTCACGAGATCGGAAGAGCGTCGTGTAGGGAAAGAGTGTAGGATAGGGTGTAGATCTCGGTGGTCGCCGTATCATTAAAA
>INTERCHANGE#Epichloe.scaffold#Te-reads_Et-index_NODE_1_length_564_cov_1.975359
CAAAGATCCGGAAAGAGCAGGTGCAGGATTAAACCAACACGGCCTACTTCATCTCCGAGACCTAGCTACTTCACCTCGGCATACTTGTCCAGCGCATCATGCAGCTGCCCAAAGATAGCCCCGTGGCAGGCTCTCGCCTCCTGCCACTCGCTCACCGGCAACGTCGCCCGCATCATGCGCAACCAGCCACCGACAATCATGTCCGCATACGTGGCCCTCTGCCCCAACAGGAACGGCCCGCTCGCATCTTTCCGAAACAAAGCAGCCAGGTCCCCCAGCATGTTTCGGAGGGACTGCATCATCTTGTCGCGCGCCTCGCCAACCATTTCCAAGTCGTCCCACGATGAGAGCCCCGCGCGCCGCACAAACTCGGCCTTGGTCACGTCGGCGGTGGCAGGATCCAAGGGAAGTCCGTGGACCATGAGGCCCACGTGCGCGGTAAAGGCTGCGTCAACGTTGCTGTTGAAGCGGGCGTAGTCTGCGAGCTCTGGTGATGCGCGAATCTCGGACAGCGGGAAGAGCAGCTGCTGCATGTCCCTTTACAAGTTTAGCGTTGAAATGAAC
>Fhb7_reference_Gene#Thynopirum#GWHTABKY044079 Protein=GWHPABKY044079	Gene=GWHGABKY044079	Position=GWHABKY00000007: 739934264-739935109: +	Frame=0	OriID=Tel7E01T1020600.1	OriGeneID=Tel7E01G1020600	OriSeqID=chr7
ATGGCCACCTCCACCTCCACCTCCACCCCAATCATCTTCTACGACATAGCCCAGCGGCCCCCCGTCGCAGAAACATGCTGCGCCGTCAACCCTTGGAAATCCAGACTGGCCCTCAACTTCAAGGCCGTCCCCTACACAACCACCTGGGTCAAGATGCCAGATATCAGCAGCGTCCGCGCCAGCCTCAACGTGCCAGCGTGTCGCAAGTTCGCCGACGGCTCCGACTTCAACACCCTGCCCATCATCCACGACCCCGCGACCGACTCCCTCATCGGCGACTCCTTGGACATCGCCGCCTACCTGCAGCGCACGTATCCCGCCTCGGGCGCCGGCGACCTCTTCCCCCCCCAGAAGCTCGACTACGCAGTCGGCAGGGACATGCAGCAGCTGCTCTTCCCGCTGTCCGAGATTCGCGCATCACCAGAGCTCGCAGACTACGCCCGCTTCAACAGCAACGTTGACGCAGCCTTTACCGCGCACGTGGGCCTCATGGTCCACGGACTTCCCTTGGATCCTGCCACCGCCGACGTGACCAAGGCCGAGTTTGTGCGGCGCGCGGGGCTCTCATCGTGGGACGACTTGGAAATGGTTGGCGAGGCGCGCGACAAGATGATGCAGTCCCTCCGAAACATGCTGGGGGACCTGGCTGCTTTGTTTCGGAAAGATGCGAGCGGGCCGTTCCTGTTGGGGCAGAGGGCCACGTATGCGGACATGATTGTCGGTGGCTGGTTGCGCATGATGCGGGCGACGTTGCCGGTGAGCGAGTGGCAGGAGGCGAGAGCCTGCCACGGGGCTATCTTTGGGCAGCTGCATGATGCGCTGGACAAGTATGCCGAGGTGAAGTAG
