# Supplementary material for: Genome-wide analysis of horizontal transfer in non-model wild species from a natural ecosystem reveals new insights into genetic exchange in plants
Source: PLoS Genet. 2023 Oct 19;19(10):e1010964. doi: 10.1371/journal.pgen.1010964 (PMC10586619; doi:10.1371/journal.pgen.1010964)
Supplement: S2 Data — (XZ) [file pgen.1010964.s039.xz]

Archive with 13 entries (12 files):
- Supporting_data_2
- Supporting_data_2/MaCo01.fasta
- Supporting_data_2/MaCo02.fasta
- Supporting_data_2/MaCo03.fasta
- Supporting_data_2/MaCo04.fasta
- Supporting_data_2/MaCo05.fasta
- Supporting_data_2/MaCo06.fasta
- Supporting_data_2/MaCo07.fasta
- Supporting_data_2/MaCo08.fasta
- Supporting_data_2/MaCo09.fasta
- Supporting_data_2/MaCo10.fasta
- Supporting_data_2/MaCo11.fasta
- Supporting_data_2/MaGy01.fasta
