# Supplementary material for: Genome-wide analysis of horizontal transfer in non-model wild species from a natural ecosystem reveals new insights into genetic exchange in plants
Source: PLoS Genet. 2023 Oct 19;19(10):e1010964. doi: 10.1371/journal.pgen.1010964 (PMC10586619; doi:10.1371/journal.pgen.1010964)
Supplement: S2 Data — (XZ) [file pgen.1010964.s039.xz › Supporting_data_2/MaCo06.fasta]

>MaCo06_Pru
TGTTAAGATATTTAGTCGTTTGTGTTTCAATAACTTCCTATTTGTTAGGAAGTCTGTTGCATTTACCTATTCCTTAGGAGAATCCCAGAGTATTAGGAGTTGTTAGTCGTGGGATTATAGGTTGCTTTATTTTCTAGCTTTCTGTTATTTGCATTTGTATTTAATTAGACTTCAAGTCAATGAATCAGTATCGTATTCCTTTTACTCATTCTGCAGCAAACTCAGCTTTTAATTTTTCAACATTTGGTATCAGAACCCCCCCACTGGGGTCTGACTTAGAAAGCAGCAACTTTCATTCTTGCCGCAGCAAGATATTCAATGGCTTCAGAAAACAGCTTTGTGCAACCTGCGATTCCACGCTTCGATGGTCACTATGATCATTGGAGTATGTTGATGGAAAATTTTCTGAGATCCAAGGAGTACTGGACTCTAGTGGAAACCAGCATCGATGTGCACACTAGTGAGACTGTTTTGACAGAAGCGCAGAGAAAGACGTTGGAGGATCAGAGATTGAAGGATTTGAAGACAAAGAATTATTTGTTTCAAGCAATAGATCGTGCCATTCTCGAAACCATCCTGAAGAAGGACACTGCTAAAGACATCTGGGATTCAATGAAGACGAAGTACCAAGGCACTGCACGGGTGAAACGTGCACAACTCCAAGCTCTTCGCAAAGAGTTTGAAATTCTTCACATGAAGGAAGGAGAGTCAGTAACTGACTACTTTGCAAGAACACTGTCAATTGCAAACAAGATGCGCATCCATGGAGAAAATTTGAAAGATGTTGCAGTCATTGAGAAAATCCTTCGCTCAATGACACGCAAATTTGACTATGTGGTGTGTTCCATTGAAGAATCGAATGACATTGACAGTCTTTCGATTGATATGTTGCAAAGCTCACTGTTAGTTCATGAGCAGAGGATGACCAGCTATGTTGTGGAGGAGCAAGCCTTGAAGGTCAGTACTTATGAAGGAACTACTTCTTTAGGAAGAGGTAGAGGACGTGGAGGATTTCGCGGAAGCGGCAGAGGTAGAGGACACCATTTTTCTTACAATCAAGGAGCACAATTTGACAAGGCGGGTGTGGAATGTTATCACTGTCACAAGCTTGGCCACTATCAGTATGAATGCCCTGACAAAGAGAAGGAAACCAAGGTAAATTTCGCTGAGATTGAAGGAGAAATACTCTTGATGGCTTACATCGACAAGACGGAGATTTCATCAGGTGATACTTGGTATTTAGATTCGGGTTGCAGCAATCACATGTGTGGAAACAAGTCTTTATTTTATGATTTGGATGAAACATTCAGAGAAACTGTGAAGCTTGGGAACAACTCTTGCATTTCTGTCATGGGAAAAGGGGATATCAAATTTCATATGAAAAACAACACTGTGCAGACAATTTCTAGTGTGTTTTATATCCCAGATTTGAAAAGCAATCTCATCAGTATGGGCCAATTGCAAGAGAAGGGTTATATCATCATCATCCAACAAAGCCGGTGTCAAATTCATCATCCAGAGAGGGGTCTCATAGCAGAAGCAAAAATGACAGCAAATCGTATGTTCCCTCTGCACATTCAGTATGATGCCCAGAAGTGTCTCTCAACAAGAGTGCAAGATCCAACATGGCTGTGGCATCTTCGTTATGGTCATTTGAGCTTCAAAGGATTGAAAACCCTACATGAGAAGAACATGGTGGAAGGACTACCTAAGATTAATTGTCCCACAGAAATGTGTGAAGATTGCATTGTTGGTAAACAACATCGTGAGTCTTTCCAGCAAGGAAAAGCATGGAGAGCTGAGCAAATCCTACAGTTGGTTCATTCAGACATCTGTGGTCCAATCAATCCAACATCGAATGGAAACAAAAGGTATTTCATCACTTTCATTGATGATTATAGTCGAAAAACATGGATTTATTTCTTGCAAGAGAAATCTGAAGCTTTTGCTGTTTTTAAAAGCTTTAAGGCTCGAGTTGAAAAAGAATCTGGCAAGTACATTCAGATCCTTCGCACAGATCGTGGTGGTGAATTTAACTCACATAACTTTGCAAGTTTTTGTGAATTGCATGGAATACGGAGGCAACTTACTGCTGCATACACACCACAGCAAAACGGTGTGGCAGAAAGAAAGAATCAGACGATTATGAACATGGTGCGAAGCATGTTGGTAAAAAAGGGTATTCCGAAGATTTTTTGGCCAGAAGCAGTCAATTGGAGTGTTCATGTACTCAACCGAAGCCCTACCCTTGCTGTAAAAAACATAACACCACAAGAAGCTTGGAGTGAAGTCAGGCCATCAGTTGACCACTTCAGAATTTTCGGGTGTATAGCATTTGCGCATGTTCCAGATGAAAAGAGAACAAAGCTTGATGATAAAAGTGTGAAGTGTGTCTTTATTGGGGTTAGTGAAGAATCCAAAGCATACAGGTTATATAATCCCATTACCAAGAAAATAATAATCAGTCGAGATGTTCTATTTGATGAAGAAAACACATGGGATTGGAGCAGCACTGAACAACAGCAAATTTTAATTGATCTTGAGGAAGCTGGCGGGGAAATTATACAGCCACTACAACCTCTTCGTGAAAGTCTGGGGTCTGAATCACAATTGCAACTTCCTGATCAGTCCCTTGGAGAAGTTTCACCAAGCTCTTCAGCAAGAGTTTCAATTCCAAATGAAGTTCAAGCACCTAGCTCAGAACCACAGCGACAAAGAAAAAGACCATCTTGGATGATAGATTATGTGAGTGGAGATGAATTATCTGATGAGGATACTACAGCTCATTTTGCTTTATTTGCAGGCTCCGATCCTATATTGTTTGCAGATGCAGTGAAAGAAGAAAAGTGGAAAAAAGCCATGGATGCAGAGATTCAAGCTATAGAGAAAAATGAGACTTGGGAGCTAACCAATCTTCCTGAAGGGCAAAAAACCATTGGTGTAAAGTGGGTTTATAAGACGAAGTTGAATGAAAAGGGAGAAATTGACAAGTTCAAAGCAAGGCTGGTTGTGAAAGGCTACAATCAAGAGCATGGAGTTGATTATCAAGAGGTTTTTGCTCCTGTTGCAAGACAGGATACAATTCGGTTGGTAGTCTCATTAGCAGCACAAAACTCGTGGCCCATCTTCCAGCTTGATGTGAAATCGGCCTTCCTTAATGGTGAACTACTTGAGCAAGTCTACATTGAGCAGCCTCCTGGTTATGTGATAAAAGGTAATGAACATAAGGTTTACAGATTAAAGAAGGCTTTATATGGCCTGAAACAGGCACCTCGAGCCTGGTACAGTTGTATAGAAGCATACTTTGAAAAGGCAGGTTTCAACAAATGTCCATATGAGCACACTCTATTCATCAAGTCTGGAGCAGAAGGTAAAATCCTGATAGTTTGCTTATATGTTGATGATCTTATTTTTACGGGCAATGATGAGGCTATGTTTGTTGATTTTAAGAATTCTATGATGGCTGATTTTGACATGACTGATTTGGGAAAGATGAAATATTATCTTGGTATAGAAGTAGTACAAACAGCTACTGGATTTTTTATTGGGCAAAAGAAATATGCTCAGGAGGTTTTGGAGAGGTTTCACATGGAGAATTGTAATCCAGTTGGGACTCCAACTGAACCGGGATTAAAGCTCTCAAGAGATCTTGATGGAGAGAGGATTGATAGTACTTACTTCAAACAAATTGTTGGAAGTTTAATGTACTTGACAGCCACTCGGCCTGATATTATGTATGCAGTGTGTCTAATTAGCAGGTATATGGAAAGACCAACGGAGCTGCATCTCAGAGCTGCTAAAAGAGTGTTTCGTTACTTGAAAGGAACAATAGATTTTGGTATTTTCTACAAGAAAAATGGTGGACCTATTTTGACTGGTTTCACTGACAGTGATTATGCTGGTGATTTGGATGATAGGCGGAGTACAACAGGCCATTTGTTTATGATGGGTTCAGGTGCCATATCATGGGCATCAAAGAAGCAACAGGTTGTAACTTTGTCCACAACTGAAGCAGAGTTCGTATCTGCAGCAACCTCTGCTTGTCAAGCAATTTGGTTGAGAAGGATTCTTGAAGAGCTACAGTTTTATCAACATGGGCCTATTGTGATTCATTGTGATAATAGTTCAACTATTAAACTCTCCAGGAACCCAGTTTTACATGGAAGAAGCAAGCATATAGATGTGAGGTATCATTTTCTTCGTGATCTTGTAACTGAAAATACCATTGATTTGGTTTATTGTCGAAGTGAAGACCAAGTTGCAGATATCCTGACCAAACCTCTAAAGCTGGAAGCATTTGAGAAGTTGCGTGGATTACTTGGAGTTTGTTCAAGTTCCTTTTTAAACTGATTGCATAGATGGCATTCAGTTTAAGGTAGAGTGTTAAGATATTTAGTCGTTTGTGTTTCAATAACTTCCTATTTGTTAGGAAGTCTGTTGCTTTTACCTATTCCTTAGGAGAATCCCAGAGTATTAGGAGTTGTTAGTCGTGGGATTATAGGTTGCTTTATTTTCTAGC
>MaCo06_Dio
TGTTAAGATATTTAGTCATTTGTTTTTAATAATTCCTATTCGTTAGGAAGACTATTGCTTTTACCTATTCCTTAGGAGAATCCCAGATTATTAGGAGTTGTTAGTCGTGGGAGTAGTCGTTGCTTTATTTTCTAGCTTTCAGTTATTTGCATTTGTATTTAATTAGAGTTTATGTCAATGAATCAGGATTGCATTCCTTTTACTCATTCTACAACAAACTCAGTTTTAGTTTTTCAAGAATTGGTATTAGAGCTCCCCACTGAGGTCTGATTTGAAAAAGCAGCCGCTTTCATTCTTGCCGCAACAAGATATTCAATGGCTTCTGAAAACATCTTTGTGCAACCTGCGATTCCACGCTTCGATGGTCACTATGACCATTGGAGTATGTTGATGAAAAACTTTCTGCGATCCAAGGAGTACTGGACTCTCGTGGAAACCGGCATCGCTGAGCCCACTGGGGAGACTGTTTTGACAGAAGCGCAGAGAAACACTTTGGAGGATCAGAGATTGAAGGATTTGAAGACAAAGAATTATTTGTTTCAAGCAATAGATCGTGTCATTCTTGAAACCATCCTAAAGAAGGACACTGCTAAAGACATCTGGGATTCGATGAAGAAGAAGTACCAAGGCACTGCACTAGTCAAACGTGCATAACTCCAAGCTCTTCGCAAAGAGTTTGAAATTCTTCACATGAAGGAAGGAGAGTCAGTTAATGATTACCATGCAAGAACACTGTCAATTGCAAACAAGATTCGCATTCATGGAGAAAATTTGGAAGATGTTGCAGTCATTGAGAAAATCCTTCGCTCAATGACACGCAAATTTGATTATGTGGTGTGTTTCACTAAAGAATCGAATGATATTGATAGTCTTTCGATTGATGTGTTGCAAAGCTCACTGTTAGTTCATGAGCATAGGATGAACAACCATGTTGTGGAGGAGCAAGCCTTGAAGATCACTACTCATGAAAGAACTACTTCTCCAGGAAGAGGTAGAGGACGTATGGGATTTCGAGGAAGAGGCAGAGGTAGAGGCCGCCAATTTTCTTACAATCTAGAAGCACAATTTGACAAGGCGAGTGTGGAATGTTATCACTGTCACAAGCTTGGCCACTATCAGTATGAATGCCCTGACAAAGAGAAGGAAACCAAGGTAAATTTCGCTGAGACTGAAGAAGAAATGCTCTTGATGGCCTACATTGACAAGAAGGAGAATTCATCAGGTGATACTTGGTATTTAGATTCGGGTTGCAGCAATCACATGTGTAGAAACAAGTCTTTGTTTTATGATTTGGATGAAACATTCAGAGAAACTGTGAAGCTTGGGAACAACTCTTGCATTTCTGTCATGGGGAAAGGGGATATCAAATTCCATATGAAAAACAACACTGTGCAGAAAATTTCTAGTGTGTTTTATATCCCAGATTTGAAAAGCAATCTCATCAGTATGGGCCAACTGCAAGAGAGGGGTTATATCATCATCATCCAACCAAATTCATCATACAGAGAAGGGCCTAATTGCAGAAGCAAAAATGACAGCCAATCGTATGTTCTCTCTGCACATTCAGTATGATGCCCAGTAGTGTCTCTCAACAAGTGTGCAAGATCCAACATGGATGTGGCATCTTCATTATGGTCATTTGAGTTTCAAAGGCTTGAAAACCCTACATGAGAAGAACATGGTGGAAGGACTGCCTAAGATTAATTGTCCCACAGAAATGTGTGAAGATGTATTGTTGGTAAACAACATCGTCATTCTTTCCCGCAAGGAAAAGCATGGAGAGCTGAGCAAATCCTGCAGTTGGGTTCATTCAGACATTTGTGGACTAATCAATCCAACATCGAATGGAAACAAAAGTTACTTCATCACCTTCATTGATGATTATAGTCGAAAACATGGATTTACTTCTTGCAAGAGAAATTTGAAGCTTTTATTGTTTTCAAAAGCTTTAAGGGTCGAGTTGAGAAAGAATCTGGCAAGCACATTCAGATCCTTCGTACAGATCGTGGTGGTGAATTTAACTCACATAACTTTGCAAGTTTTTGTGAATTGCATGGAATACGGAGGCAACTTATAGCTGCATACACACCGCAACAAAACAACATGGCAGAAAGAAAGAATCAGACGATTATGAACATGGTGCGAAGCATGATGGTGAAAAAAGTATTCCGAAGACTTTCTAGCGGAAATCAGTCAATTGGAGCGTTCATGTACTCAACCGAAGCCCTACCCTTGCAGTAAAAAACATAACACCAAAAGAAGCTTGGAGTGAAGTTAGGCCATCAGTTGATCACTTCAGAATCTTCGGGTGTATAGCGTATACAAATGTTCCAGATGAAAAGAGAACAAAGCTTGACAATAAAAGTGTGAACTGTGTCTTTATTGGTGGTGTTAGTGAGGAATCCAAGGCATATAGGTTATATAATCCCATTACCAAGAAAATAATCATCGGTCGAGATGTTTTGTTTGACGAAGAAAACATATGGGATTGGAGCAGCACCGAACAACAACAAATTTTAATTGATGTTGAGGAAGCTGGCAGAGAAATTAAACAACCACTTCAACCTTCTCTTGAAAGTCAGGGGTCTGAATCACAATTGCAGCTTCCTGGTCAGTCCCTTGGAGAAGTTTCACCAAGTTCCCAAGCAAGTGTTTCAATTCCAAATGAAGATCATGCATCTGGCTCAGTATCAAAGTGACAAAGGAAAATACCATCTTGGATGACAGATTATGTGAGTGGAGAAGAATTATCTGATGAGGATACTACTGCTCATTTTGCTTTATTTGCAGGCTTCGATCCTATATTGTTTGCAGAAGTAGTGAAAGAAGAAAAGTGGAAAAAAGCCATGGATGCAGAGATTCAAGCTATAGAGAAGAATGAGACTTGGGAGCTAACCGATCTTCCTGAAGGGCAAAAAACCATTGTTGTCAAGTGGGTTTATAAAACGAAGCTGAATGAAAAGGGAGAAATTGACAAGTTCAAAGCAAGGCTGGTTGTGAAAGGCTACAATCAAGAGCATGAAGTTGATTATCAAGAAGTTTTTGCTCCTGTTGCAAGACAGGATACAATTCAGATGATGGTTTCATTAGCAGCACAAAACTCATGGCCCGTCTTCCGATGTGAAATTGACCTTTCTTAATGGTTAACTACATGAGCAAGTCTTCATTGAGCAGCCTCCTAGTTATGTGATAAAAGGTAATGAACATAAGGTTTACAGACTGAAAAATGCTTTATATGGACTGAAGCAGGCACCTCGGGCTTGGTACAGTTGTATAGAAGCACACTTTGAAAAGGTAGGTTTCAACAAATGTCCATATGAGCACACTTTATTCATTAAGTCTGGAGAAGGAGGTAAAATCTTCATAGTTTGCTTATATGTTGATGATCTTATAATTTTCACGTGCAATGATGAGGCCATGTTTGTTGATTTTAAAAATTCTATGATGGTTGATATTGGCATGACTGATTTGGGAAAGATGAAATATTTTCTTGGTATAGAAGTACTACAAACAGCTACTGGATATTTTATGGGGCAAAAGAAATATGCTCAGGAGGTTTTGGAGAGGTTTCACATGGAGAATTATGATCCAGTTGGGACTCCAACTGAACCAGGATTGAAGCTCTCAAGTGATCTTGATGGAGAAAGGGTTGATAGTACTTACTTCAAACAAATTGTTGGAAGTTTAATGTACTTGACAGCCACTCGGCCTAATATTATGTATGCAGTATGTCTGATTAGCAAGTATATGGAAAGACCAACGAAGCTGCATCTCAAAGCTGCTAAAAGAGTGTTTCGTTACTTGAAAGGAACAACAGAATTCAGTATTTTCTACATGAAAAACAAAGGACCTATTTTGACTGGTTTCACTGACAGCGATTATGCTGGTGATTTGGATGATAGGTGGAGTACATGAGGCCATGTGTTTATGATAGGTTCAGGTGCTATATCATGGGCATCAAAGAAGCAACATGTTGTTACTTTGTCCACAACAGAAGCAGAGTTTATAGCTGCATCAACTTCTGCATGTCAAGCAATATGGTTGAGAAGGATTCTTAAAGAGTTACTGGTTTATCAACATGGACCTAATGTGATTCATTGTGATAATAGTTCAACTATCAAACTCTCCTGGAATCCAGTTTTACATGGAAGAAGCAAACATATAGACTTGAGGTTTCATTTTCTTCGTGATCTTGTAACTAAAAAAAAACATTGATTTGGTTTATTGTCGAAGTGAAGACCAAGTTGCAGATATCCTGACCAAACCTCTAAAGCTGGAAGCATTTGAGAGGCTGCCTGGGTTACTTGGAGTTTGTTCAAGTTCCTTTTTAAACTGATTGCGTAGATGGCATTCAGTTAAAGGGAGGGTGTTAAGATATTTAGTCGTTTGTTTTTAATAATTCCTATTTGTTAGGAAGACTGTTGCTTTTACCTATTCCTTAGGAGAATCCCAGATTATTAGGAGTTGTTAGTCGTGGGAGTAGTTGTTGCTTTATTTTCTAGCTTTCAGTTATTTGCATTTGTATTTAATTGGACTTCATGTCAATGAATTAGGATTGTATTCCTTTTACTCATTCTGCAGCAAACTCAGTATTAGTTTTTCA
