# Supplementary material for: Genome-wide analysis of horizontal transfer in non-model wild species from a natural ecosystem reveals new insights into genetic exchange in plants
Source: PLoS Genet. 2023 Oct 19;19(10):e1010964. doi: 10.1371/journal.pgen.1010964 (PMC10586619; doi:10.1371/journal.pgen.1010964)
Supplement: S3 Data — (XZ) [file pgen.1010964.s040.xz]

Archive with 25 entries (24 files):
- Supporting_data_3
- Supporting_data_3/MaCo01.fasta.sens.aln.trimal
- Supporting_data_3/MaCo01.fasta.sens.aln.trimal.tree
- Supporting_data_3/MaCo02.fasta.sens.aln.trimal
- Supporting_data_3/MaCo02.fasta.sens.aln.trimal.tree
- Supporting_data_3/MaCo03.fasta.sens.aln.trimal
- Supporting_data_3/MaCo03.fasta.sens.aln.trimal.tree
- Supporting_data_3/MaCo04.fasta.sens.aln.trimal
- Supporting_data_3/MaCo04.fasta.sens.aln.trimal.tree
- Supporting_data_3/MaCo05.fasta.sens.aln.trimal
- Supporting_data_3/MaCo05.fasta.sens.aln.trimal.tree
- Supporting_data_3/MaCo06.fasta.sens.aln.trimal
- Supporting_data_3/MaCo06.fasta.sens.aln.trimal.tree
- Supporting_data_3/MaCo07.fasta.sens.aln.trimal
- Supporting_data_3/MaCo07.fasta.sens.aln.trimal.tree
- Supporting_data_3/MaCo08.fasta.sens.aln.trimal
- Supporting_data_3/MaCo08.fasta.sens.aln.trimal.tree
- Supporting_data_3/MaCo09.fasta.sens.aln.trimal
- Supporting_data_3/MaCo09.fasta.sens.aln.trimal.tree
- Supporting_data_3/MaCo10.fasta.sens.aln.trimal
- Supporting_data_3/MaCo10.fasta.sens.aln.trimal.tree
- Supporting_data_3/MaCo11.fasta.sens.aln.trimal
- Supporting_data_3/MaCo11.fasta.sens.aln.trimal.tree
- Supporting_data_3/MaGy01.fasta.sens.aln.trimal
- Supporting_data_3/MaGy01.fasta.sens.aln.trimal.tree
