# Supplementary material for: Genome-wide analysis of horizontal transfer in non-model wild species from a natural ecosystem reveals new insights into genetic exchange in plants
Source: PLoS Genet. 2023 Oct 19;19(10):e1010964. doi: 10.1371/journal.pgen.1010964 (PMC10586619; doi:10.1371/journal.pgen.1010964)
Supplement: S3 Data — (XZ) [file pgen.1010964.s040.xz › Supporting_data_3/MaCo01.fasta.sens.aln.trimal]

>MaCo01_Aln
gcgtggaaaaagtgcaacgatatgattctctcctggattcttaattcacttacacaggat
cttgcagacagtgtgattttttcaaccactgcccatgaggtatgggaagaccttcgggat
cgtttttctcaaagcaatgctcctcgcattttccagattgagagggacattgcttgcctt
gctcaagatcagttgactgttgcagcttactacacaagattgaagaaattatgggatgaa
ttgggatcctataatgataccgtttgctcctgtggggcagaccaccagagacgtaggttg
atacaatttctcatgggacttaatgagtcctacagtgcaatccgaggacagattctattg
atgaatccactccctgatgttgccaaggcttactcttccattgtacaagaagaaaagcag
cgaagcctaggtgctgcacgtgagacgacagaaaactcagccatggttgtccaaa
>MaCo01_Fra
gcatggaaaaagtgcaatgatatgatcctctcctggattcttaattcactcacacaggat
cttgctgacagtgtgattttttcaaccactgcccaggaggtatgggaagaccttcgggat
cgtttttctcaaagcaacgcccctcgcatttttcagattgagagggacattgcttgcctt
gctcaagatcagctgactgttgcaacttattacacaagattgaagaaattatgggatgaa
ttaggatcctataatgacaccgtttgctcctgtggggcagaccacaagagacgcaggttg
atgcaatttctcatgggacttaatgagtcctacagtgcaatccgagggcagattctattg
atgaatccactacctgatgttgccaaggcttactcttccattgtacaagaagaaaagcag
cgaagcttaggtgctgcacgtgagacgacagaaaactcagccatggttgtccaaa
>Fraxinus_PCR_FQX933_38199333_38199333
gcatggaaaaagtgcaatgatatgatcctctcctggattcttaattcactcacacaggat
cttgctgacagtgtgattttttcaaccactgcccaggaggtatgggaagaccttcgggat
cgtttttctcaaagcaacgcccctcgcatttttcagattgagagggacattgcttgcctt
gctcaagatcagctgactgttgcaacttattacacaagattgaagaaattatgggatgaa
ttaggatcctataatgacaccgtttgctcctgtggggcagaccacaagagacgcaggttg
atgcaatttctcatgggacttaatgagtcctacagtgcaatccgagggcagattctattg
atgaatccactacctgatgttgccaaggcttactcttccattgtacaagaagaaaagcag
cgaagcttaggtgctgcacgtgagacgacagaaaactcagccatggttgtccaaa
>Fraxinus_PCR_FQX934_38199340_38199340
-----------------------------------gatttttaattcactcacacaggat
tttgctgacagtgtgattttttcaaccactgcccaggaggtatgggaagaccttcgggat
cgtttttctcaaagcaacgcccctcgcatttttcagattgagagggacattgcttgcctt
gctcaagatcagctgactgttgcaacttattacacaagattgaagaaattatgggatgaa
ttaggatcctataatgacaccgtttgctcctgtggggcagaccacaagagacgcaggttg
atgcaatttctcatgggacttaatgagtcctacagtgcaatccgagggcagattctattg
atgaatccactacctgatgttgccaaggcttactcttccattgtacaagaagaaaagcag
cgaagcttaggtgctgcacgtgagacgacagaaactcagcctatggtttccaatt
>Alnus_PCR_FQX935_38199357_38199357
gcgtggaaaaagtgcaacgatatgattctctcctggattcttaattcactcacacaggat
cttgcagacagtgtgattttttcaaccaccgcccaggaggtatgggaagaccttcgggat
cgtttttctcaaagcaatgctcctcgcattttccagattgagagggacattgcttgcctt
gctcaagatcagttgactgttgcagcttactacacaagattgaagaaattatgggatgaa
ttgggatcctataatgataccgtttgctcctgtggggcagaccacaagagacgtaggttg
atgcaatttctcatgggacttaatgagtcctacagtgcaatccgaggacagattctattg
atgaatccactccctgatgttgccaaggcttactcttccattgtacaagaagaaaagcag
cgaagcctaggtgctgcacgtgagacgacagaaaactcagccatggttgtccaaa
>Alnus_PCR_FQX936_38199364_38199364
gcgtggaaaaagtgcaacgatatgattctctcctggattcttaattcactcacacaggat
cttgcagacagtgtgattttttcaaccaccgcccaggaggtatgggaagaccttcgggat
cgtttttctcaaagcaatgctcctcgcattttccagattgagagggacattgcttgcctt
gctcaagatcagttgactgttgcagcttactacacaagattgaagaaattatgggatgaa
ttgggatcctataatgataccgtttgctcctgtggggcagaccacaagagacgtaggttg
atgcaatttctcatgggacttaatgagtcctacagtgcaatccgaggacagattctattg
atgaatccactacctgatgttgccaaggcttactcttccattgtacaagaagaaaagcag
cgaagcctaggtgctgcacgtgagacgacagaaaactcagcccattggttccaag
