# Supplementary material for: Genome-wide analysis of horizontal transfer in non-model wild species from a natural ecosystem reveals new insights into genetic exchange in plants
Source: PLoS Genet. 2023 Oct 19;19(10):e1010964. doi: 10.1371/journal.pgen.1010964 (PMC10586619; doi:10.1371/journal.pgen.1010964)
Supplement: S3 Data — (XZ) [file pgen.1010964.s040.xz › Supporting_data_3/MaCo01.fasta.sens.aln.trimal.tree]

(Alnus_PCR_FQX936_38199364_38199364:0.02030,Alnus_PCR_FQX935_38199357_38199357:0.00054,(MaCo01_Aln:0.00871,((MaCo01_Fra:0.0,Fraxinus_PCR_FQX933_38199333_38199333:0.0):0.00054,Fraxinus_PCR_FQX934_38199340_38199340:0.03396)1.000:0.03598)0.447:0.00218);
