# Supplementary material for: Genome-wide analysis of horizontal transfer in non-model wild species from a natural ecosystem reveals new insights into genetic exchange in plants
Source: PLoS Genet. 2023 Oct 19;19(10):e1010964. doi: 10.1371/journal.pgen.1010964 (PMC10586619; doi:10.1371/journal.pgen.1010964)
Supplement: S3 Data — (XZ) [file pgen.1010964.s040.xz › Supporting_data_3/MaCo02.fasta.sens.aln.trimal]

>MaCo02_Fra
gaatgagttctttttcttgaagtacccaacagcctgatggtatcttcatatgccaaaaga
aatatgcacaaaaggttttggagcgatgtggaatgtcatgcagtcaattccaattgttcc
aggctgcaagttgagcaaggatgaagatgaagttgcaattaatgagtcacattataagca
aattgtagggagcctcatatatctcactgcaactcgtctagacataatatacactgtgag
tttgatcaggaggtttatggctaagcctacatagattcatttacaagctgctaaaaggat
attaaggtacttgaagggtacttttgattatggaatcatgtacaagaaatggagttcaaa
tgacttgattgcctacacagatagtgactatgctggtgacttagatgatcgaaaatagtc
tgtgacaatagctccaccatcaatttgtcaaagaatcctgtcatgcagggaggagcaaac
atattaatgtacatttccat
>MaCo02_Hed
gaatgagttctttctcttgaagtacccaacagcttgatggtatcttcatatgccaaaaga
aatatgcgcaggaagttttggagcgatttggaatgtcatgcagtcaattccaattgttcc
aggttgtaagttgagcaaggatgaagatggagttgcaattaacgagtcatactacaagca
aattgtagggagcctcatgtatctcacggcaactcgtccagacataatgtacgctgtgag
tttgatcagcaggttcatggctaagcctaaagagattcatttacaagctgccaaaaggat
attaaggtacttgaagggtacttttgattatggaatcatgtacaagaaagggagttcaga
tgacttgattgcctacacagatagtgactatgctggtgacttagatgatctgaaatagtc
tatgacaacagctctaccatcaaattgtcaaagaatcccgtcatgcagggaggagcaaac
atattgatgtacggttccat
>Hedera_PCR_FQX939_38199395_38199395
gaatgagttctttctcttgaagtacccaacagcttgatggtatcttcatatgccaaaaga
aatatgcgcaggaagttttggagcgatttggaatgtcatgcagtcaattccaattgttcc
aggttgtaagttgagcaaggatgaagatggagttgcaattaacgagtcatactacaagca
aattgtagggagcctcatgtatctcacggcaactcgtccagacataatgtacgctgtgag
tttgatcagcaggttcatggctaagcctaaagagattcatttacaagctgccaaaaggat
attaaggtacttgaagggtacttttgattatggaatcatgtacaagaaagggagttcaga
tgacttgattgcctacacagatagtgactatgctggtgacttagatgatctgaaatagtc
tgtgacaacagctctaccatcaaattgtcaaagaatcccgtcatgcagggaggagcaaac
atattgatgtacggttccat
>Hedera_PCR_FQX940_38199401_38199401
gaatgagttctttctcttgaagtacccaacagcttgatggtatcttcatatgccaaaaga
aatatgcgcaggaagttttggagcgatttggaatgtcatgcagtcaattccaattgttcc
aggttgtaagttgagcaaggatgaagatggagttgcaattaacgagtcatactacaagca
aattgtagggagcctcatgtatctcacggcaactcgtccagacataatgtacgctgtgag
tttgatcagcaggttcatggctaagcctaaagagattcatttacaagctgccaaaaggat
attaaggtacttgaagggtacttttgattatggaatcatgtacaagaaagggagttcaga
tgacttgattgcctacacagatagtgactatgctggtgacttagatgatctgaaatagtc
tgtgacaacagctccaccatcaaattgtcaaagaatcccgtcatgcagggaggagcaaac
atattgatgtacggttccat
>Fraxinus_PCR_FQY339_38203399_38203399
gaatgaattctttatctggaagtactctacagcctgatggtatcttcatatgccaaaaga
aatatgcacacaagattttggagcgagatggaatctcacgcactcaattccaattgtttc
acggtgcaaattgagcaaggatgaagatggagttgcaattattgagtctcattatacgca
aattgtagggagcctcatatatctcactgcaactcgtctagacataatatacactgtgag
tttgatctggagggtttcgggtatgcctacacagagtcactttcacgatgttaaaaagat
attatggtactcgaagggtgtttttgagtatggagtctcgtacacgaaaaagagttctca
ggactcgtttgcccccacacatagtgagtctgctggtgagttagatgatcgaaaatagtc
tgtgacaatagctccaccatcaatttgtcaaagaatcctgtcatgcagggaggagcaaac
atattgatgtacgttccatt
