# Supplementary material for: Genome-wide analysis of horizontal transfer in non-model wild species from a natural ecosystem reveals new insights into genetic exchange in plants
Source: PLoS Genet. 2023 Oct 19;19(10):e1010964. doi: 10.1371/journal.pgen.1010964 (PMC10586619; doi:10.1371/journal.pgen.1010964)
Supplement: S3 Data — (XZ) [file pgen.1010964.s040.xz › Supporting_data_3/MaCo02.fasta.sens.aln.trimal.tree]

(Hedera_PCR_FQX940_38199401_38199401:0.00055,(MaCo02_Fra:0.00814,Fraxinus_PCR_FQY339_38203399_38203399:0.12986)1.000:0.06708,(MaCo02_Hed:0.00199,Hedera_PCR_FQX939_38199395_38199395:0.00055)0.841:0.00200);
