# Supplementary material for: Genome-wide analysis of horizontal transfer in non-model wild species from a natural ecosystem reveals new insights into genetic exchange in plants
Source: PLoS Genet. 2023 Oct 19;19(10):e1010964. doi: 10.1371/journal.pgen.1010964 (PMC10586619; doi:10.1371/journal.pgen.1010964)
Supplement: S3 Data — (XZ) [file pgen.1010964.s040.xz › Supporting_data_3/MaCo03.fasta.sens.aln.trimal]

>MaCo03_Fag
gtgatcttatcctttacaaaaatgaaaagggtgaagctcaacaaaaacattattttgttt
ggtaagatgatgaacagaaattaagtttttgcaaagattgggaacacaaagtgtatcacg
gagtataaaagttcggttaggagaatgtaaagccaatgaaccaatgtgtgagactgccaa
acctgaaccatcaccaagaattacttcatcagtgccatcatactctgagtgaacagataa
attagcaagatcacccgtgatgttgtgggaggcagccgaatcaagaagccaatttttgtc
tttgcccgtagaggtctgagcacagttcacagttactccatttgaatggagttgaggaca
agatttagctatgtggcccagttggtcacaaatttgacacttgggctggtagcgtctgtt
ggagttattgggccagcccgaaccatggtaagatctacggccatcacgctggacattatt
ttgagatgaagcagagctgttacagtgttgaccactggattttgaaaacttcttcgtagg
atctccttgtttcgtccggtgcgtatagttggcggaagcaactagctgttggattgcagc
ttccaaacgccggaggtaagactcgtggcctaccaggagatcatgtagctcctcaaacgc
cagcgaggtctcccgtgctcgaattggcgctacaatctccctgaagtcaggacctaagcc
attcaaaacataaagggttagatcatcatccgaaatcggatgatcaataatggcgagttc
atcagccaatgccttgatcgcatgcaagtaatcggaatcgaccgatttccccgctgaatc
aaagtaagttcctccttcaattgcatagcccgtgtccttgaacgactagcatagaggtta
tggagttttttccaggcgtcactggaggtcttggt
>MaCo03_Fra
gtgattttgtccttgacagaaatgaaaagggtgaaactcaacaaaaacattattttgttt
ggtaagatgatgaacagaaattaagtttttgcaaagattaggaacaaaaagtttatcacg
gagtataaaagttcggttaggagaatttaaagccaatgaaccaatgtgtgagactgccca
acctgaaccatcaccaagaattacttcatcagtgccatcatactctgagtgaacaaataa
attagcaagatcacccgtaatgttgtgggaggcagccgaatcaagaagccaatttttgtc
tttgcccgtagaggtctgagcacaattcacagttacaccatttgaatggtgctgaggaca
gaatttagctatgtgacccagttggtcacaaatttgacacttgggctggtagcgtttgaa
ggagttattggactggcccgaactatggtaagatctatgaccatcacgctgaacataatt
ctgaaaagaagcagagttgttgcgctgttgaccactggatcttgaaaacttcttcgcagg
atctccgtgtttcatccgatgtgtatagttggctgaagcaactagctgctaggttgcagc
ttccaaacgccggaggtaagtctcatggcctaccaagagatcatgtagctcctcaaacgc
cagcgaggtctcccgtgctcggattagcgctgcaatctccctgaagtcaggacctaagcc
atttaaaatataaaaagtcgggtcatcatccaaaatcggatgatcaataatggcgagttc
atcagccaatgcattgaccgcatgctagtaatcaaaatcgaccaattcccccgctgaatc
aaagtaagttcctccttcaattgcatagcctgtgtccttgaacgactagcctataggtta
tggagttttttccgggcgtcactagaggtcttggc
>Fraxinus_PCR_FQX941_38199418_38199418
gggaatttgtccttgacagaaatgaaaagggtgaaactcaacaaaaacattattttgttt
ggtaagacgatgaacagaaattaagtttttgcaaagattaggaacaaaaagtttatcacg
gagtataaaagttcggttaggagaatttaaagccaatgaaccaatgtgtgagactgccca
acctgaaccatcaccaagaattacttcatcagtgccatcatactctgagtgaacaaataa
attagcaagatcacccgtaatgttgtgggaggcagccgaatcaagaagccaatttttgtc
tttgcctgtagaggtctgagcacaattcacagttacaccatttgaatggtgctgaggaca
gaatttagctatgtgacccagttggtcacaaatttgacacttgggctggtagcgtttgaa
ggagttattggactggcccgaactatggtaagatctatgaccatcacgctgaacataatt
ctgaaaagaagcagagttgttgcgctgttgaccactggatcttgaaaacttcttcgcagg
atctccgtgtttcatccgatgtgtatagttggctgaagcaactagctgctaggttgcagc
ttccaaacgccggaggtaagtctcatggcctaccaagagatcatgtagctcctcaaacgc
cagcgaggtctcccgtgctcggattagcgctgcaatctccctgaagtcaggacctaagcc
atttaaaatataaaaagtcgggtcatcatccaaaatcggatgatcaataatggcgagttc
atcagccaatgcattgaccgcatgcaagtaatcaaaatcgaccaattcccccgctgaatc
aaagtaagttcctccttcaattgcatagcctgtgtccttgaacgactagcctataggtta
tggagttttttccgggcgtcactagaggtcttggc
>Fagus_PCR_FTN644_38876449_38876449
cccgatctgtcctttacaaaaatgaaaagggtgaagctcaacaaaaacattattttgtgt
ggtaagatgatgaacagaaattaagtttttgcaaagattgggaacacaaagtgtatcacg
gagtataaaagttcggttaggagaatgtaaagccaatgaaccaatgtgtgagactgccaa
acctgaaccatcaccaagaattacttcatcagtgccatcatactctgagtgaacagataa
attagcaagatcacccgtgatgttgtgggaggcagccgaatcaagaagccaatttttgtc
tttgcccgtagaggtctgagcacagttcacagttactccatttgaatggagttgaggaca
agatttagctatgtggcccagttggtcacaaatttgacacttgggctggtagcgtctgtt
ggagttattgggccggcccgaaccatggtaagatctacggccatcacgctggacattatt
ttgagatgaagcagagctgttgcggtgttgaccactggatcttgaaaacttcttcgcagg
atctccttgtttcgtccggtgcgtatagttggcggaagcaactagctgctgggttgcagc
ttccaaacgccggaggtaagactcgtggcctaccaggagatcatgtagctcctcaaacgc
cagcgaggtctcccgtgctcgaattggtgctgcaatctccctgaagtcaggacctaagcc
attcaaaacataaagggttagatcatcatccgaaatcggatgatcaataatggcgatttc
atcagccaatgccttgatcgcatgcaagtaatcggaatcgaccgatttccccgctgaatc
aaagtaagttcctccttcaattgcatagcccgtgtccttgaacgactagcatagaggtta
tggagtttttcccaggcgtcactggaggtcttggc
>Fagus_PCR_FTN643_38876432_38876432
gtgatcttgtcctttacaaaaatgaaaagggtgaagctcaacaaaaacattattttgttt
ggtaagatgatgaacagaaattaagtttttgcaaagattgggaacacaaagtgtatcacg
gagtataaaagttcggttaggagaatgtaaagccaatgaaccaatgtgtgagactgccaa
acctgaaccatcaccaagaattacttcatcagtgccatcatactctgagtgaacagataa
attagcaagatcacccgtgatgttgtgggaggcagccgaatcaagaagccaatttttgtc
tttgcccgtagaggtctgagcacagttcacagttactccatttgaatggagttgaggaca
agatttagctatgtggcccagttggtcacaaatttgacacttgggctggtagcgtctgtt
ggagttattgggccggcccgaaccatggtaagatctacggccatcacgctggacattatt
ctgagatgaagcagagttgttgcggtgttgaccactggattttgaaaacttcttcgcagg
atctccttgtttcgtccggtgcgtatagttggcggaagcaactagctgctgggttgcagc
ttccaaacgccggaggtaagactcgtggcctaccaggagatcatgtagctcctcaaacgc
cagcgaggtctcccgtgctcgaattggtgctgcaatctccctgaagtcaggacctaagac
attcaaaacatagagggttagatcatcatccgacatcggatgatcaataatggcgatttc
atcagccaatgccttgatcgcatgcaagtaatcggaatcgaccgatttccccgctgaatc
aaagtaagttcctccttcaattgcatagcccgtgtccttgaacgactagcatagaggtta
tggagttttttccaggcgtcactggaggtcttggc
