# Supplementary material for: Genome-wide analysis of horizontal transfer in non-model wild species from a natural ecosystem reveals new insights into genetic exchange in plants
Source: PLoS Genet. 2023 Oct 19;19(10):e1010964. doi: 10.1371/journal.pgen.1010964 (PMC10586619; doi:10.1371/journal.pgen.1010964)
Supplement: S3 Data — (XZ) [file pgen.1010964.s040.xz › Supporting_data_3/MaCo03.fasta.sens.aln.trimal.tree]

(Fagus_PCR_FTN643_38876432_38876432:0.00360,(MaCo03_Fra:0.00093,Fraxinus_PCR_FQX941_38199418_38199418:0.00449)1.000:0.07572,(MaCo03_Fag:0.01225,Fagus_PCR_FTN644_38876449_38876449:0.01118)0.231:0.00217);
