# Supplementary material for: Genome-wide analysis of horizontal transfer in non-model wild species from a natural ecosystem reveals new insights into genetic exchange in plants
Source: PLoS Genet. 2023 Oct 19;19(10):e1010964. doi: 10.1371/journal.pgen.1010964 (PMC10586619; doi:10.1371/journal.pgen.1010964)
Supplement: S3 Data — (XZ) [file pgen.1010964.s040.xz › Supporting_data_3/MaCo04.fasta.sens.aln.trimal]

>MaCo04_Ace
attactcatctctcttgctgcatctcatagctggaaaatctaccaacttgatgtcaagtc
agcctttcttaatggagttcttgaggaagaagtatatgtccaccaaccagaaggttttga
agcaaaaggagaagaatacaaggtttacaggttgaaaaaagctttgtacggtctcaagca
agctccacgagcttggaatgcacgcatagatggttatcttcatcaaactggttttgttca
atgcccgtacgaaccctgtgtgtatactaaaagtaacactcatggtgaatttttagtact
ctgtttatatgtggatgatcttttgtttacaggcaacagtgaaaggttattcatggaatt
caagcaaaccatgtttgatgaatttgaaatgacagataatggacttatgtctagaccaga
catagtctatggagttggtcttcttagccgttatatggaaatgccaagagaatcccactg
gcaagcag
>MaCo04_Dio
attactcatctctcttgcagcatctcatagctggaaaatctaccaacttgatgtcaagtc
agcttttcttaatggagttcttgaggaagaagtatatgtccaccaaccagaaggttttga
agtaaaaggagaagaatacaaggtttgcaggttgaaaaaagctttgtacggactcaagca
agccccaagagcctggaatgcacgcatagatggttatcttcatcaaactggttttgtgca
atgtccgtatgaaccctgtgtgtatactaaaagtaacacacatggtgaatttttggtact
ctgtttatatgtggatgaccttttgtttacaggcaacagtgaaaggctattcatggaatt
caagcaaaccatgtttgacgaatttgaaatgacagataatggacttatgtctaggccaga
cattgtctatggagttggtcttctcagccggtatatggaaatgccaagagaatcccactg
gcaagcag
>Acer_PCR_FTN645_38876456_38876456
attactcatctctcttgctgcatctcatagctggaaaatctaccaacttgatgtcaagtc
agcctttcttaatggagttcttgaggaagaagtatatgtccaccaaccagaaggttttga
agcaaaaggaaaaaaatacaaggtttactggttgaaaaaagctttgtacggtctcaagca
agctccacgagcttggaatgcacgcatagatggttatcttcatcaaactggttttgttca
atgcccgtacgaaccctgtgtgtatactaaaagtaacactcatggtgaatttttagtact
ctgtttatatgtggatgatcttttgtttacaggcaacagtgaaaggttattcatggaatt
caagcaaaccatgtttgatgaatttgaaatgacagataatggacttatgtctagaccaga
catagtctatggagttggtcttcttagccgttatatggaaatgccaagagaatctcactg
gcaagcac
>Dioscorea_PCR_FTN647_38876470_38876470
attactcatctctcttgcagcatctcatagctggaaaatctaccaacttgatgtcaagtc
agcttttcttaatggagttcttgaggaagaagtatatgtccaccaaccagaaggttttga
agtaaaaggagaagaatacaaggtttgcaggttgaaaaaagctttgtacggactcaagca
agccccaagagcctggaatgcacgcatagatggttatcttcatcaaactggttttgtgca
atgtccgtatgaaccctgtgtgtatactaaaagtaacacacatggtgaatttttggtact
ctgtttatatgtggatgaccttttgtttacaggcaacagtgaaaggctattcatggaatt
caagcaaaccatgtttgacgaatttgaaatgacagataatggacttatgtctaggccaga
cattgtctatggagttggtcttctcagccggtatatggaaatgccaagagaatcccactg
gcaagcag
>Dioscorea_PCR_FQX943_38199432_38199432
attactcatctctcttgcagcatctcatagctggaaaatctaccaacttgatgtcaagtc
agcttttcttaatggagttcttgaggaagaagtatatgtccaccaaccagaaggttttga
agtaaaaggagaagaatacaaggtttgcaggttgaaaaaagctttgtacggactcaagca
agccccaagagcctggaatgcacgcatagatggttatcttcatcaaactggttttgtgca
atgtccgtatgaaccctgtgtgtatactaaaagtaacacacatggtgaatttttggtact
ctgtttatatgtggatgaccttttgtttacaggcaacagtgaaaggctattcatggaatt
caagcaaaccatgtttgacgaatttgaaatgacagataatggacttatgtctaggccaga
cattgtctatggagttggtcttctcagccggtatatggaaatgccaagagaatcccactt
gcaagcag
