# Supplementary material for: Genome-wide analysis of horizontal transfer in non-model wild species from a natural ecosystem reveals new insights into genetic exchange in plants
Source: PLoS Genet. 2023 Oct 19;19(10):e1010964. doi: 10.1371/journal.pgen.1010964 (PMC10586619; doi:10.1371/journal.pgen.1010964)
Supplement: S3 Data — (XZ) [file pgen.1010964.s040.xz › Supporting_data_3/MaCo04.fasta.sens.aln.trimal.tree]

(MaCo04_Ace:0.00055,Acer_PCR_FTN645_38876456_38876456:0.01006,((MaCo04_Dio:0.0,Dioscorea_PCR_FTN647_38876470_38876470:0.0):0.00055,Dioscorea_PCR_FQX943_38199432_38199432:0.00204)1.000:0.04292);
