# Supplementary material for: Genome-wide analysis of horizontal transfer in non-model wild species from a natural ecosystem reveals new insights into genetic exchange in plants
Source: PLoS Genet. 2023 Oct 19;19(10):e1010964. doi: 10.1371/journal.pgen.1010964 (PMC10586619; doi:10.1371/journal.pgen.1010964)
Supplement: S3 Data — (XZ) [file pgen.1010964.s040.xz › Supporting_data_3/MaCo05.fasta.sens.aln.trimal]

>MaCo05_Fra
taaaacagagtacgaaggaaatgagaggatcaaagggatgcaagtgctgaatttgatcag
agattttgaactgcagaaaatgaaggaatcagaaaccattagagagtattctgacaaact
tctaagcattgccaataaggtaagactgcttggttctgatctacctgactcgaggattgt
tgaaaaatcttagtaacggtgcctgaaaagtttgaggcaaccattacgaccttggagaac
accaaggatctgtccaagattaccttgtcagagctcttaaatgctttacaggcacaagag
caaagaagggtcatgaggcaagaaggagcagttgaaggggcactaccagtcaagcatcaa
gaaggagggaaactgaggaagaaaaagaacaagaagaattttgctataagtggcgatgct
acagcaaacagaaacaagaacaagagcggaggtccgaagggaaattatccaccatgccaa
cattgtggcagaaagggtcattctcctttcaaatgctggagcagacctgatgcaaaatgc
agcaggtgtaatcaacttggtcatgaagctgtgatttgcagaagtaaaaatcaacagcaa
gaagcagatgctcaagttgctgatcaagaggaggaggatcaactctttgttgctacttgc
ttctcaggcagtgattcaagtgagagctggttaattgatagtggttgcactaaccatatg
acacatgacaaggagctgttcaaggaattaagaagcacagagacttcaaaagtcagaatt
ggcaatggacagcatatagcagtcaagggaaaaggcaccattgcaattgcaagt
>MaCo05_Dio
taaaacagagtatgaaggaaatgagaggatcagagggatgcaagtgctgaatttgatcag
ggattttgaactgcagaaaatgaaggaatcagaaacaattaaagagaattctgacaaact
tctaagcattgccaataaggtaagaatgctcggttctgctctacccgactcgaagattgt
tgaaaaatcctaataacggtgcctgaaaagtttgaggcaaccattacaactttggagaac
accaaggatctgcctaagactaccatggcagagctcttaaatgctttataagcacaagag
aaaagaagagttatgaggcaagaaggagcctttgaaggagcactgccagtcaagcatcaa
ggaggagggaaaatgaggaagaagaagatcaagaagatttttgctacaagtggcgatgct
acagtaaacaacaacaagaacaagacctgaggtccgaaggggaattatcctccatgccaa
cattatggtagaaaaggtcatcctccattcaaatgatggaggagacctgatgcaaaatgt
agcaggtgtaatcaacttggtcatgaagccatcatttgcaaaagtaaaactcagtagcaa
gaagcatatgctcaagttgttgatcaagaggagtaagatcagatctttgttgctacttgc
ttctcaggcagtgattcaagtgagagctggttaattgatagtagttgcagtaaccatatg
atacatgacaaggagttgttcaaggaattaagaagcacggagacttcaaaagtcagaatt
ggcaatggacatcatatagcagtcaagggaaaaggcaccattgcaattgcaagt
>Fraxinus_PCR_FQX944_38199449_38199449
tcaaacagagtacgaaggaaatgagaggatcaaagggatgcaagtgctgaatttgatcag
agattttgaactgcagaaaatgaaggaatcagaaaccattagagagtattctgacaaact
tctaagcattgccaataaggtaagattgcttggttctgatctacctgactcgaggattgt
tgaaaaatcctagtaacggtgcctgaaaagtttgaggcaaccattacgaccttggagaac
accaaggatctgtccaagattaccttgtcagagctcttaaatgctttacaggcacaagag
caaagaagggtcatgaggcaagaaggagcagttgaaggggcactaccagtcaagcatcaa
gaaggagggaaactgaggaagaaaaagaacaagaagaattttgctataagtggcgatgct
acagcaaacagaaacaagaacaagagcggaggtccgaagggaaattatccaccatgccaa
cattgtggcagaaagggtcattctcctttcaaatgctggagcagacctgatgcaaaatgc
agcaggtgtaatcaacttggtcatgaagctgtgatttgcagaagtagaaatcaacagcaa
gaagcagatgctcaagttgctgatcaagaggaggaggatcaactctttgttgctacttgc
ttctcaggcagtgattcaagtgagagctggttaattgatagtggttgcactaaccatatg
acacatgacaaggagctgttcaaggaattaagaagcacagagacttcaaaagtcagaatt
ggcaatggacagcatatagcagtcaagggaaaaggcaccattgcaattgcaagt
>Fraxinus_PCR_FQX945_38199456_38199456
taaaacagagtatgaaggaaatgagaggatcaaagggatgcaagtgctgaatttgatcag
agattttgaactgcagaaaatgaaggaatcagaaaccattagagagtattctgacaaact
tctaagcattgccaataaggtaagactgcttggttctgatctacctgactcgaggattgt
tgaaaaatcttagtaacggtgcctgaaaagtttgaggcaaccattacgaccttggagaac
accaaggatctgtccaagattaccttgtcagagctcttaaatgctttacaggcacaagag
caaagaagggtcatgaggcaagaaggagcagttgaaggggcactaccagtcaagcatcaa
gaaggagggaaactgaggaagaaaaagaacaagaagaattttgctataagtggcgatgct
acagcaaacagaaacaagaacaagagcggaggtccgaagggaaattatccaccatgccaa
cattgtggcagaaagggtcattctcctttcaaatgctggagcagacctgatgcaaaatgc
agcaggtgtaatcaacttggtcatgaagctgtgatttgcagaagtaaaaatcaacagcaa
gaagcagatgctcaagttgctgatcaagaggaggaggatcaactctttgttgctacttgc
ttctcaggcagtgattcaagtgagagctggttaattgatagtggttgcactaaccatatg
acacatgacaaggagctgttcaaggaattaagaagcacagagacttcaaaagtcagaatt
ggcaatggacagcatatagcagtcaagggaaaaggcacccatgcaattgcaagt
>Dioscorea_PCR__mo17mo18_mo18
taaaacagagtttgaaggaattgagaggatcagagggatgcaagtgctgaatttgatcag
ggattttgaactgcagaaaatgaaggattcagaaacaattaaagagaattctgacaaact
tctaagcattgccaataaggtaagaatgctcggttctgctctacccgactcgaagattgt
tgaaaaatcctaataacggtgcctgaaaagtttgaggcaaccattacgacctgggagaac
accaaggatctgcctaagactaccatggcagagctcttaaatgctttataagcacaagag
aaaagaagagttatgaggcaagaaggagcctttgaaggagcactgccagtcaagcatcaa
ggaggagggaaaatgaggaagaagaagatcaagaagatttctgctacaagtggcgatgct
acagtaaacaacaacaagaacaagaccggaggtccgaagagaaatcatcctccatgctaa
cattgtggcagaaagggccatcctcttttcaaatgttggaggagacctgatgcaaaatac
aacaggtgtaaccaacttgatcatgaagctataatttgcaaaagtaaaaatcagcaacaa
gaagcagatactcaagttgctgatcaataggaggacgatcagctctttgttgttacttgc
ttctcaggcagtgcttcaagtgagagatggttaattgatagtggttgcactaaccaaatg
acacatgacaagcatctgttcaaggaattaagaagcatggagacttcaaaagtcataatt
ggcaatggaaaacatatagcagtcaagggaaaaagcaccattgcaattgcaagt
>Dioscorea_PCR_D9_mo17mo18_mo17
tcaaacagagtatgaaggaaatgagaggatcagagggatgcaagtgctgaatttgatcag
ggattttgaactgcagaaaatgaaggaatcagaaacaattaaagagaattctgacaaact
tctaagcattgccaataaggtaagaatgctcggttctgctctacccgactcgaagattgt
tgaaaaatcctaataacggtgcctgaaaagtttgaggcaaccattacgaccttggagaac
accaaggatctgcctaagactaccatggcagagctcttaaatgctttataagcacaagag
aaaagaagagttatgaggcaagaaggagcctttgaaggagcactgccagtcaagcatcaa
ggaggagggaaaatgaggaagaagaagatcaagaagatttttgctacaagtggcgatgct
acagtaaacaacaacaagaacaagaccggaggtccgaagagaaatcatcctccatgctaa
cattgtggcagaaagggccatcctcttttcaaatgttggaggagacctgatgcaaaatac
aacaggtgtaaccaacttgatcatgaagctataatttgcaaaagtaaaaatcagcaacaa
gaagcagatactcaagttgctgatcaataggaggacgatcagctctttgttgttacttgc
ttctcaggcagtgcttcaagtgagagatggttaattgatagtggttgcactaaccaaatg
acacatgacaagcatctgttcaaggaattaagaagcatggagacttcaaaagtcataatt
ggcaatggaaaacatatagcagtcaagggaaaaagcaccattgcaattgcaagt
