# Supplementary material for: Genome-wide analysis of horizontal transfer in non-model wild species from a natural ecosystem reveals new insights into genetic exchange in plants
Source: PLoS Genet. 2023 Oct 19;19(10):e1010964. doi: 10.1371/journal.pgen.1010964 (PMC10586619; doi:10.1371/journal.pgen.1010964)
Supplement: S3 Data — (XZ) [file pgen.1010964.s040.xz › Supporting_data_3/MaCo05.fasta.sens.aln.trimal.tree]

(Fraxinus_PCR_FQX944_38199449_38199449:0.00254,(MaCo05_Dio:0.02829,(Dioscorea_PCR__mo17mo18_mo18:0.00607,Dioscorea_PCR_D9_mo17mo18_mo17:0.00113)1.000:0.03024)1.000:0.06115,(MaCo05_Fra:0.00054,Fraxinus_PCR_FQX945_38199456_38199456:0.00364)0.437:0.00234);
