# Supplementary material for: Genome-wide analysis of horizontal transfer in non-model wild species from a natural ecosystem reveals new insights into genetic exchange in plants
Source: PLoS Genet. 2023 Oct 19;19(10):e1010964. doi: 10.1371/journal.pgen.1010964 (PMC10586619; doi:10.1371/journal.pgen.1010964)
Supplement: S3 Data — (XZ) [file pgen.1010964.s040.xz › Supporting_data_3/MaCo06.fasta.sens.aln.trimal]

>MaCo06_Pru
aggcactgcacgggtgaaacgtgcacaactccaagctcttcgcaaagagtttgaaattct
tcacatgaaggaaggagagtcagtaactgactactttgcaagaacactgtcaattgcaaa
caagatgcgcatccatggagaaaatttgaaagatgttgcagtcattgagaaaatccttcg
ctcaatgacacgcaaatttgactatgtggtgtgttccattgaagaatcgaatgacattga
cagtctttcgattgatatgttgcaaagctcactgttagttcatgagcagaggatgaccag
ctatgttgtggaggagcaagccttgaaggtcagtacttatgaaggaactacttctttagg
aagaggtagaggacgtggaggatttcgcggaagcggcagaggtagaggacaccatttttc
ttacaatcaaggagcacaatttgacaaggcgggtgtggaatgttatcactgtcacaagct
tggccactatcagtatgaatgccctgacaaagagaaggaaaccaaggtaaatttcgctga
gattgaaggagaaatactcttgatggcttacatcgacaagacggagatttcatcaggtga
tacttggtatttagattcgggttgcagcaatcacatgtgtggaaacaagtcttattttat
g
>MaCo06_Dio
aggcactgcactagtcaaacgtgcataactccaagctcttcgcaaagagtttgaaattct
tcacatgaaggaaggagagtcagttaatgattaccatgcaagaacactgtcaattgcaaa
caagattcgcattcatggagaaaatttggaagatgttgcagtcattgagaaaatccttcg
ctcaatgacacgcaaatttgattatgtggtgtgtttcactaaagaatcgaatgatattga
tagtctttcgattgatgtgttgcaaagctcactgttagttcatgagcataggatgaacaa
ccatgttgtggaggagcaagccttgaagatcactactcatgaaagaactacttctccagg
aagaggtagaggacgtatgggatttcgaggaagaggcagaggtagaggccgccaattttc
ttacaatctagaagcacaatttgacaaggcgagtgtggaatgttatcactgtcacaagct
tggccactatcagtatgaatgccctgacaaagagaaggaaaccaaggtaaatttcgctga
gactgaagaagaaatgctcttgatggcctacattgacaagaaggagaattcatcaggtga
tacttggtatttagattcgggttgcagcaatcacatgtgtagaaacaagtcttgttttat
g
>Dioscorea_PCR_FQX950_38199500_38199500
aaggcctacactagtgaaacatgcataactccaagctcttcgcaaagagtttgaaattct
tcacatgaaggaaggagagtcagttaatgattaccttgcaagaacactgtcaattgcaaa
caagattcacattcatggagaaaatttggaagatgttgcagtcattgagaaaatccttcg
ctcaatgacacgcaaatttgactatgtggtgtgtttcattgaagaatcgaatgatattga
tagtctttcgattgatgtgttgcaaagctcattgttagttcatgagcaaaggatgaccag
ccatgttgtggaggagcaagccttgaagatcactactcatgaaaaaactacttctccaag
aagaggtagaggacgtttgggatttcgaggaagaggcagaggtagaggccgccaattttc
ttacaatctagaagcacaatttgacaaggcgagtgtggaatgttatcactgtcacaagct
tggccactattagtatgaatgccctgacaaagagaaggaaaccaaggtaaatttcgctga
gactgaataagaaatgctcttgatggcctacattgacaagaaggagaattcatcaggtga
tacttggtatttagattcgggttgcaacaatcacatgtgtagaaacaagtcttgttttat
g
>Dioscorea_PCR_FQX951_38199517_38199517
aggcactacactagtcaaacgtgcataactccaagctcttcgcaaagagtttgaaattct
tcacatgaaggaaggagagtcagttaatgattaccttgcaagaacactgtcaattgcaaa
caagattcgcattcatggagaaaatttggaagatgttgcagtcattgagaaaatccttcg
ctcaatgacacgcaaatttgattatatggtgtgtttcattgaagaatcgaatgatattga
tagtctttcgattgatgtgttgcaaagctcattgttagttcatgagcaaaggatgaccag
ccatgttgtggaggagcaagccttgaagatcactactcatgaaagaactacttctccagg
aagaggtagaggacgtatgggatttcgaggaagaggcagaggtagaggccgccaattttc
ttacaatctaggagcacaatttgacaaggcgagtgtggaatgttatcactgtcacaagct
tggccactatcagtatgaatgccatgacaaagagaaggaaaccaaggtaaatttcgctga
gactaaagaagaaatgctcttgatggcctacattgataagaaggagaattcatcaggtga
tacttggtatttagattcgggttgcagcaatcacatgtgtagaaacaagtcttgttttat
g
>Prunus_PCR_FQX948_38199487_38199487
aggcactgcacgggtgaaacgtgcacaactccaagctcttcgcaaagagtttgaaattct
tcacatgaaggaaggagagtcagtaactgactactttgcaagaacactgtcaattgcaaa
caagatgcgcatccatggagaaaatttgaaagatgttgcagtcattgagaaaatccttcg
ctcaatgacacgcaaatttgactatgtggtgtgttccattgaagaatcgaatgacattga
cagtctttcgattgatatgttgcaaagctcactgttagttcatgagcagaggatgaccag
ctatgttgtggaggagcaagccttgaaggtcagtacttatgaaggaactacttctttagg
aagaggtagaggacgtggaggatttcgcggaagcggcagaggtagaggacgccatttttc
ttacaatcaaggagcacaatttgacaaggcgggtgtggaatgttatcactgtcacaagct
tggccactatcagtatgaatgccctgacaaagagaaggaaaccaaggtaaatttcgctga
gattgaaggagaaatactcttgatggcttacatcgacaagacgaagatttcatcaggtga
tacttggtatttagattcgggttgcagcaatcacatgtgtggaaacaagtcttattttat
g
>Prunus_PCR_FQX949_38199494_38199494
aggcactgcacgggtgaaacgtgcacaactccaagctcttcgcaaagagtttgaaattct
tcacatgaaggaaggagagtcagtaactgactactttgcaagaacactgtcaattgcaaa
caagatgcgcatccatggagaaaatttgaaagatgttgcagtcattgagaaaatccttcg
ctcaatgacacgcaaatttgactatgtggtgtgttccattgaagaatcgaatgacattga
cagtctttcgattgatatgttgcaaagctcactgttagttcatgagcagaggatgaccag
ctatgttgtggaggagcaagccttgaaggtcagtacttatgaaggaactacttctttagg
aagaggtagaggacgtggaggatttcgcggaagcggcagaggtagaggacgccatttttc
ttacaatcaaggagcacaatttgacaaggcgggtgtggaatgttatcactgtcacaagct
tggccactatcagtatgaatgccctgacaaagagaaggaaaccaaggtaaatttcgctga
gattgaaggagaaatactcttgatggcttacatcgacaagacggagatttcatcaggtga
tacttggtatttagattcgggttgcagcaatcacatgtgtggaaacaagtcttattgtac
g
