# Supplementary material for: Genome-wide analysis of horizontal transfer in non-model wild species from a natural ecosystem reveals new insights into genetic exchange in plants
Source: PLoS Genet. 2023 Oct 19;19(10):e1010964. doi: 10.1371/journal.pgen.1010964 (PMC10586619; doi:10.1371/journal.pgen.1010964)
Supplement: S3 Data — (XZ) [file pgen.1010964.s040.xz › Supporting_data_3/MaCo06.fasta.sens.aln.trimal.tree]

(Prunus_PCR_FQX948_38199487_38199487:0.00151,(Dioscorea_PCR_FQX950_38199500_38199500:0.01788,(MaCo06_Dio:0.01187,Dioscorea_PCR_FQX951_38199517_38199517:0.00785)0.156:0.00304)1.000:0.06976,(MaCo06_Pru:0.00153,Prunus_PCR_FQX949_38199494_38199494:0.00308)0.000:0.00055);
