# Supplementary material for: Genome-wide analysis of horizontal transfer in non-model wild species from a natural ecosystem reveals new insights into genetic exchange in plants
Source: PLoS Genet. 2023 Oct 19;19(10):e1010964. doi: 10.1371/journal.pgen.1010964 (PMC10586619; doi:10.1371/journal.pgen.1010964)
Supplement: S3 Data — (XZ) [file pgen.1010964.s040.xz › Supporting_data_3/MaCo07.fasta.sens.aln.trimal]

>MaCo07_Rub
ggagtgttaccattgtcacaaactcggtcacttccagtatgaatgtcccacctgggataa
acaagcaaactatgccgaactagacgagcaagacgagatgttgttgatggcctatgttga
agacgttggagcaagcagagaagagatttggttcttggactccgggtgcagcaaccacat
gtgtggcaacaaggtactattcgctgaaatagatgaatcctttcaacatactgtgaaatt
aggcaacaacacaagaatgaaggtttagggaaagggatgtcaagttggaggtaaatggag
ttaattgtgttattggtgatgtattttatgtacccgagttgaagaacaatctattgagca
taggacaactacaggagagaggccttgcaattctcattcaatccggaaagtgcaagatat
atcacccacagaaaggccttatcattcaatccgagatgactgccaatcggatgtttgttt
tggtagcaaggattca
>MaCo07_Dio
gaagtgttaccattgtcacaaactcggtcacttccagtatgaatgtcccacttgggataa
acaagcaaactacgccgaactagacgagcgagatgagatgttgttgatggtctatgttga
agacattggagcaagcagagaagaaatttggttcttggactccgggtgcaacaaccatat
gtgtggtaacaaggtactattcactgagttagatgaattatttcaacatactacgaaatt
atgcgacaacacaagaatgaaggtttagagaaagggatgtcaagttggagataaatggag
ttaattgtgttattggtgatgtattttatgtagctgagttgaagaacaatctcttgagca
taggacaactatatgagagaggccttgcaattctcattcaatccaggaagtgcaagatat
atcacccacaaaaaggccctatcattcaattcgagatgacaaccaatcagatgtttgttt
tggtagcaagaattca
>Rubia_FQX952_38199524_38199524
ggagtgttaccattgtcacaaactcggtcacttccagtatgaatgtcccacctgggataa
acaagcaaactatgccgaactagacgagcaagacgagatgttgttgatggcctatgttga
agacgttggagcaagcagagaagagatttggttcttggactccgggtgcagcaaccacat
gtgtggcaacaaggtactatttgctgaaatagatgaatcctttcaacatactgtgaaatt
aggcaacaacacaagaatgaaggtttagggaaagggatgtcaagttggaggtaaatggag
ttaattgtgttattggtgatgtattttatgtacccgagttgaagaacaatctattgagca
taggacaactacaggagagaggccttgcaattctcattcaatccggaaagtgcaagatat
atcacccacagaaaggccttatcattcaatcggagatgactgccaatcggatgttcgttt
tggtagcaaggattca
>Rubia_FQX953_38199531_38199531
ggagtgttaccattgtcacaaactcggtcacttccagtatgaatgtcccacctgggataa
acaagcaaactatgccgaactagacgagcaagacgagatgttgttgatggcctatgttga
agacgttggagcaagcagagaagagatttggttcttggactccgggtgcagcaaccacat
gtgtggcaacaaggtactatttgctgaaatagatgaatcctttcaacatactgtgaaatt
aggcaacaacacaagaatgaaggtttagggaaagggatgtcaagttggaggtaaatggag
ttaattgtgttattggtgatgtattttatgtacccgagttgaagaacaatctattgagca
taggacaactacaggagagaggccttgcaattctcattcaatccggaaagtgcaagatat
atcacccacagaaaggccttatcattcaatcggagatgactgccaatcggatgttcgttt
tggtagcaaggattca
>Dioscorea_PCR_FQX955_38199555_38199555
------------------------------------------------------------
------------------------------------------------------------
------------------------------------------------------------
--------------------tccctgagttagatgaatcatttcaacattcagtgaaatt
aggcaacaacacaagaatgaaggtttagggaaagggatgtcaagttggagataaatggag
ttaattgtgttattggtgatgtattttatgtgcatgagttgaagaacaatcttttgagca
taggacaactacaggagagaggccttgcaattctcattcaatccgggaagtgcaagatat
atcacccacataaaggccctatcattcaatgcgagatgacaaccaatcggatgtttgttt
tggtagcaataattca
