# Supplementary material for: Genome-wide analysis of horizontal transfer in non-model wild species from a natural ecosystem reveals new insights into genetic exchange in plants
Source: PLoS Genet. 2023 Oct 19;19(10):e1010964. doi: 10.1371/journal.pgen.1010964 (PMC10586619; doi:10.1371/journal.pgen.1010964)
Supplement: S3 Data — (XZ) [file pgen.1010964.s040.xz › Supporting_data_3/MaCo07.fasta.sens.aln.trimal.tree]

(MaCo07_Rub:0.00055,(Rubia_FQX952_38199524_38199524:0.0,Rubia_FQX953_38199531_38199531:0.0):0.00613,(MaCo07_Dio:0.04212,Dioscorea_PCR_FQX955_38199555_38199555:0.02594)0.998:0.03860);
