# Supplementary material for: Genome-wide analysis of horizontal transfer in non-model wild species from a natural ecosystem reveals new insights into genetic exchange in plants
Source: PLoS Genet. 2023 Oct 19;19(10):e1010964. doi: 10.1371/journal.pgen.1010964 (PMC10586619; doi:10.1371/journal.pgen.1010964)
Supplement: S3 Data — (XZ) [file pgen.1010964.s040.xz › Supporting_data_3/MaCo08.fasta.sens.aln.trimal]

>MaCo08_Fag
acgtcatgtggttcttgcttaattgacccatctgctagttttgtgcctctttctgttttg
cacgcccccgatgctgagcctactatcccttcggtgcatgaaccttcacatgcctcaact
ctcatgcccgttaacccagatcctgtcaccaccgtatcctcacctacagcctcgggccat
cctcctctaattggcactcatctgatgcaaactcaggctaaatcagaaattttcaagcct
gcccaccgatcccatgtgtgcaccattctgcgcgagcccaaaggcttcaagttcgctgcc
aaacatcccagttggattgctaccatggatgaagaaattcaggcccttcataagaatcat
acatgggatctggtacctaaaccgcccaacaaaaatgttgtgggctccaaatgggttttc
cgcatcaaatatctatttgatggcactgtggatcgtcttaaggc
>MaCo08_Fra
agttcgtgcggttcttgcttaactgacccatctactagttttgtgactctttctgttttg
caggcaccaaatgctgagcccactattccttcggtgcatgagccttcgcatgcctcaact
ctcatgcccgctgacccagatcctgtcacaaacgtatcctcccctacagactagggccgc
ccttctctaattggcactcattcgatgcagactcgggctaaatcaggaattttcaagcct
gcccatcgatcccatgtgtgcgcagttctgcgcgagcccaaagacttcaagtccgctgcc
aaacatcccggttggattgctgccataaatgaagaaattcaggcccttcataagtctcat
acatgggatctggtacctagaccgcccaacaaaaatgttgtgggctccaaatgggttttc
tgcatcaaatatctatccgatagtactgttgattgccttaaagg
>Fraxinus_PCR_FQX956_38199562_38199562
agttcgtgcggttcttgcttaactgacccatctactagttttgtgactctttctgttttg
caggcaccaaatgctgagcccactattccttcggtgcatgagccttcgcatgcctcaact
ctcatgcccgctgacccagatcctgtcacaaacgtatcctcccctacagactagggccgc
ccttctctaattggcactcattcgatgcagactcgggctaaatcaggaattttcaagcct
gcccatcgatcccatgtgtgcgcagttctgcgcgagcccaaagacttcaagtccgctgcc
aaacatcccggttggattgctgccataaatgaagaaattcaggcccttcataagtctcat
acatgggatctggtacctagaccgcccaacaaaaatgttgtgggctccaaatgggttttc
tgcatcaaatatctatccgatagtactgttgattgccttaaagg
>Fraxinus_PCR_FQX957_38199579_38199579
agttcgtgcggttcttgcttaactgacccatctactagttttgtgactctttctgttttg
caggcaccaaatgctgagcccactattccttcggtgcatgagccttcgcatgcctcaact
ctcatgcccgctgacccagatcctgtcacaaacgtatcctcccctacagactagggccgc
ccttctctaattggcactcattcgatgcagactcgggctaaatcaggaattttcaagcct
gcccatcgatcccatgtgtgcgcagttctgcgcgagcccaaagacttcaagtccgctgcc
aaacatcccggttggattgctgccataaatgaagaaattcaggcccttcataagtctcat
acatgggatctggtacctagaccgcccaacaaaaatgttgtgggctccaaatgggttttc
tgcatcaaatatctatccgatagtactgttgattgccttaaagg
>Fagus_PCR_FQX958_38199586_38199586
------------------------------------------------------------
------------------------------------------------------------
------------------------------------------------------------
------------------------------------------------------------
----------------------------tgggcgaacccaaaggattcaagtccgctgcc
aaacatcccagttggattggtgccatggatgaagaaattcaagcccttcataaaaatcat
acatgggatctggtacctaaaccgcccaacaaaaatgttgtgggctccaaatgggttttc
cgcatcaaatatctattccatggcactgtggatcgtcttaaagc
>Fagus_PCR_FQX959_38199593_38199593
agttcatgtggttcttgcttaactgacccatttgctagttttgtgcctcgttctgtttcg
caggcccccgatggtgagcctactatcccttcggtgcatgagccttcacatgcctcaact
ctcatgcccgctgacccagatcctgtcaccaccgtatcctcacctatagcctcgggccat
cctcctctaattggcactcatccgatgcaaactcgggttaaatcaggaattttcaagcct
gcccaccgatcccatatgtgcaccgttctgcgtgagcccaaaggcttcaagtccgctgcc
aaacatcccggttggattgccgccatggatgaagaaattcaagcccttcataagaatcat
acatgggatctggtacctaaaccgc-----------------------------------
--------------------------------------------
