# Supplementary material for: Genome-wide analysis of horizontal transfer in non-model wild species from a natural ecosystem reveals new insights into genetic exchange in plants
Source: PLoS Genet. 2023 Oct 19;19(10):e1010964. doi: 10.1371/journal.pgen.1010964 (PMC10586619; doi:10.1371/journal.pgen.1010964)
Supplement: S3 Data — (XZ) [file pgen.1010964.s040.xz › Supporting_data_3/MaCo08.fasta.sens.aln.trimal.tree]

((MaCo08_Fra:0.0,Fraxinus_PCR_FQX956_38199562_38199562:0.0,Fraxinus_PCR_FQX957_38199579_38199579:0.0):0.09392,Fagus_PCR_FQX959_38199593_38199593:0.02753,(MaCo08_Fag:0.02964,Fagus_PCR_FQX958_38199586_38199586:0.03426)0.495:0.01268);
