# Supplementary material for: Genome-wide analysis of horizontal transfer in non-model wild species from a natural ecosystem reveals new insights into genetic exchange in plants
Source: PLoS Genet. 2023 Oct 19;19(10):e1010964. doi: 10.1371/journal.pgen.1010964 (PMC10586619; doi:10.1371/journal.pgen.1010964)
Supplement: S3 Data — (XZ) [file pgen.1010964.s040.xz › Supporting_data_3/MaCo09.fasta.sens.aln.trimal]

>MaCo09_Fra
gtctgtttcattatatttcacacaactcaaatccttatgggacgaactcacttccattat
ctgtgtcactccatgtatctgtggtaatgctaaaagcattattgatcagcaaaatcaaga
ttgtgacatgtagtttcttcaaggactccatgatcattttttagcaattcgcagtcaaat
tctcttgatggagccgttcccttcaattgagtgtatccacaatttggtacgtcaagaaga
aaaacaaaaagagattaatattcgaacaactcctaccattgattcgacagcatttcaagt
gttccaaccaccttctcggctattaggaaagcgtcaacgtcctttttgtgaacattataa
caagcatggtcatactcttgccacatgctactagattcatggctttctagataagcaagt
gaagaaatcagggccacctcaatccacttccgctactaatcaattaacacctgaacaata
caataagcttcatgcccttttatccaaagaggaatctggtcgatcatgagtccatttggt
aggtacacttctcacttgtttgtcctcttgttggattattgattcaggtgtttctaatca
tatatgtacatctttttcatttttctcttcatattctactgttaataaaagtatggcaat
tcaattgcctgatg
>MaCo09_Dio
gttcgtttcattatatttcacacaactcaaatccttatggaacgaacttagttctattgt
ctgtatcactccatgtatctgtggtaatgctaaaagcagtattgattagcaaaatcaaga
tcgttccatggagtttcttcaaggactccatgatcatttttcagtaattcgcagacaaat
tctcttgatggagccgttcccttcaattcagcgtatccataatttggtatttcaagaaga
aaaacaacaagaaattaatattcaaacaacttctaccattgattcagcagcgtttcaggc
atttaaaccaccttctcggccatcgggaaagcgtcaatgtcatttttgtgaatattgtaa
caagcatggtcatactcttgacacatgctaccagattcatggctttccaaatatgcaggt
gaagaaattagggccacctccattcacttccgctactaatcaattaacacctgaacaata
caacaagcttcttgcacttttatccaaaaaggaatctggtggatcattagtccatttggc
aggtacaattctcacttgtttgtcctcttgttggattaatgattcatgtgcttctaatca
tatatgtaaatctctttcatttttttctttatactctactgttcataaaagcatgccagt
tcaattgcctgatg
>Fraxinus_PCR_FQX960_38199609_38199609
gttggtttcttatatttcaacacaactcaaatccttatgggatgaactcacttccattat
ctgtgtcactccatgtatctgtggtaatgctaaaagcattattgatcagcaaaatcaaga
tcgtgccatgtagtttcttcaaggactccatgatcattttttagcaattcgcagtcaaat
tctcttgatggagccgttcccttcaattgagtgtatccacaatttcgtacgtcaagaaga
aaaacaaaaagagattaatattcgaacaactcctaccattgattcgacaacatttcaagt
gttccaaccaccttctcggctattaggaaagcgtcaacgtcctttttgtgaacattataa
caagcatggtcatactcttgccacatgctactagattcatggctttccagataagcaagt
gaagaaatcagggccacctcaatccacttccgctactaatcaattaacacctgaacaata
caataagcttcatgcccttttatccaaagaggaatatggtcgatcatgagtccatttggt
aggtacacttctcacttgtttgtcctcttgttggattattgattcaggtgcttctaatca
tatatgtacatctttttcatttttctcttcatattctactgttaataaaagtatggcaat
tcaattgcctgatg
>Fraxinus_PCR_FQX961_38199616_38199616
gtctgtttcattatatttcacacaactcaaatccttatgggatgaactcacttccattat
ctgtgtcactccatgtatctgtggtaatgctaaaagcattattgatcagcaaaatcaaga
tcgtgccatgtagtttcttcaaggactccatgatcattttttagcaattcgcagtcaaat
tctcttgatggagccgttcccttcaattgagtgtatccacaatttcgtacgtcaagaaga
aaaacaaaaagagattaatattcgaacaactcctaccattgattcgacaacatttcaagt
gttccaaccaccttctcggctattaggaaagcgtcaacgtcctttttgtgaacattataa
caagcatggtcatactcttgccacatgctactagattcatggctttccagataagcaagt
gaagaaatcagggccacctcaatccacttccgctactaatcaattaacacctgaacaata
caataagcttcatgcccttttatccaaagaggaatatggtcgatcatgagtccatttggt
aggtacacttctcacttgtttgtcctcttgttggattattgattcaggtgcttctaatca
tatatgtacatctttttcatttttctcttcatattctactgttaataaaagtatggcaat
tcaattgcctgatg
>Dioscorea_PCR_FQX962_38199623_38199623
ggtcggtttattatatttcacacaaactcaatccttatgggacgaactcagttccattgt
ctgtgtcactccatgtatctgtggtaatgctaaaagcagtattgatcagcaaaatcaaga
tcgtgccatggagtttcttcaaggactccatgatcgtttttcagtaattcgcagtcaaat
tctcttgatggagctgttcccttcaattcagcgtatccataatttggtacgtcaagaaga
aaaacaacaagaaattaatattcaaacaactcctaccattgattcaacagcgtttcaggc
atttaaaccacctcctcggccatcgggaaagcgtcaacgtcctttttgtgaacattgtaa
caagcatggtcatactcttgccacatgctaccagattcatggctttccaaatacgcaggt
gaagaaattagggccacctccattcacttccgctactaatcaattaacacctgaacaata
caacaagcttcttgcacttttatccaaagaggaatctggtggaccatcagtccatttggc
aggtacaattctcacttgtttgtcctcttgttggattattgattcaggtgcttctaatca
tatatgtacatctctttcatttttatcttcatattcaactgttcataaaagcatggcagt
tcaattgcctgagg
>Dioscorea_PCR_FQX963_38199630_38199630
gttcgtttcattatatttcacacaactcaaatccttatgggacgaactcagttccattgt
ctgtgtcactccatgtatctgtggtaatgctaaaagcagtattgatcagcaaaatcaaga
tcgttccatggagtttcttcaaggactccaagatcgtttttcagtaattcgcagtcaaat
tcttttgatggagccgtttccttcaattcagcgtatccataatttggtacgtcaagaaga
aaaacaacaagaaattaatattcaaacaactcctaccattgattcagcagcgtttcaggc
atttaaaccaccttctcggccatcgggaaagcgtcaaagtcctttttgtgaacattgtaa
caagcatggtcatactcttgccacatgctaccagattcatggctttccaaatacgcaggt
gaagaaattagggccacctccattcacttccgctactaatcaattaacacttgaacaata
caacaagcttcttgcacttttatccaaagaggaatctggtggaccatcagtccgtttggc
aggtacaattctcacttgtttgtcctcttgttggattattgattcaggtgcttctaatca
tatatgtacatctctttcatttttttcttcatattctactgttcataaaagcatggcagt
tcaattgcctgatg
