# Supplementary material for: Genome-wide analysis of horizontal transfer in non-model wild species from a natural ecosystem reveals new insights into genetic exchange in plants
Source: PLoS Genet. 2023 Oct 19;19(10):e1010964. doi: 10.1371/journal.pgen.1010964 (PMC10586619; doi:10.1371/journal.pgen.1010964)
Supplement: S3 Data — (XZ) [file pgen.1010964.s040.xz › Supporting_data_3/MaCo09.fasta.sens.aln.trimal.tree]

(MaCo09_Dio:0.03654,Dioscorea_PCR_FQX963_38199630_38199630:0.00787,(Dioscorea_PCR_FQX962_38199623_38199623:0.01809,(MaCo09_Fra:0.00582,(Fraxinus_PCR_FQX960_38199609_38199609:0.01321,Fraxinus_PCR_FQX961_38199616_38199616:0.00054)0.925:0.00584)1.000:0.07371)0.539:0.00452);
