# Supplementary material for: Genome-wide analysis of horizontal transfer in non-model wild species from a natural ecosystem reveals new insights into genetic exchange in plants
Source: PLoS Genet. 2023 Oct 19;19(10):e1010964. doi: 10.1371/journal.pgen.1010964 (PMC10586619; doi:10.1371/journal.pgen.1010964)
Supplement: S3 Data — (XZ) [file pgen.1010964.s040.xz › Supporting_data_3/MaCo10.fasta.sens.aln.trimal]

>MaCo10_Fag
gtcactacgctgatcgttgcaggcaacgctacgatcggcaccagcatgaaccctcggcgc
accttgcagaagccttcaacgtctcatgctccgtgtctgaacctgaagcctcggattggt
ttctggatacatgggcttcagcccatatgactccaactcactccactttggaccagtcaa
ctacttatacgggtaaggattgtgtaattgtagggaatggtgcgttcctacccatcactc
acactggtaaaatttctccttccccagatcttcagctattagatgttttggttgtccctc
acctcactaaaaatcttttgtccatcagtaaattaacgcgtgattttccactatccgtta
catttactaataattttttcactgttcaggatcgccgaacaggaagggtggtggcaaccg
gtaaaagagatggaggcttatacgtttcacttggctcgacgaatc
>MaCo10_Hed
gtcactatgctgatcggtgcaagcaacgctataatcggcaccaacatgatccatcagcgc
acctagccgaagccttcaatgctttctattctatttctggcaatgatacttccgattggt
tcttggacacaagggcttcgacacatatgactctagcccactccactttggatcagtcca
ccacctataccggtaaggattatgtaattgtaggaaatggtgcgtccttacccattaccc
acaccgataaaatttccccttctcctgatcttcatttgttagatgttttggttgtccctc
atctcactaaaaatcttttgtccattagtaaattaacgcatgattttccagtatccgtta
catttactaataattttttcaccgtccataatcgccaaacgggaagggtggtcgcaaccg
gtaaacgcgatggaggcttatacgtttcacttgactcaacaaatc
>Hedera_PCR_FQX966_38199661_38199661
gtcactatgctgatcggtgcaagcaacgctataatcggcaccaacatgatccatcagcgc
acctgcccaaacccttcaatgctttctattctatttctggcaatgatacttccgattggt
tcttggacacaagggcttcgacacatatgacttcgccccactccactttggatcagtcca
ccacctataccggtaaggattatgtgattgtaggaaatggtgcgtccttacccattaccc
acaccgataaaatttccccttctcctgatcttcatttgttagatgttttggttgtccctc
atctcactaaaaatcttttgtccattagtaaattaacgcatgattttccagtatccgtta
catttctaaataattttttcaccgtccataatcgccaaacgggaaggatggtcgcaaccg
gtaaacgagatggaggcttagg-----------------------
>Hedera_PCR_FQX967_38199678_38199678
-----------------------------------------------------gcgccac
ctatgccgaaagccttcaatgctttctttctattttctggcaatgatacttccaattggt
tcttggacacaagggcttcgacacatatgactctagcccactccactttggatcagtcca
ccacctataccggtaaggattgtgtgattgtaggaaatggtgcgtccttacccattaccc
acaccgataaaatttccccttctcctgaccttcatttgttagatgttttggtagtccctc
acctcactaaaaatcttttgtccattagtaaa-taacgcatgattttccagtatccgtta
catttactaataa-tttttcaccgtccataatc---------------------------
---------------------------------------------
>Fagus_PCR_FQX964_38199647_38199647
------------------------------------agcaccaacatgatccctctgcgc
accttgcagaagctttcaacgcctcatgctctgtgtctggaactgaaccttcggattggt
ttttggatacaggggcttcggcccatatgactccagctcactccactttggaccagtcca
ctacttatacgggtaaggattgtgtaattgtagggaatggtgcgtccctacccatcactc
acactggtaaaaatttcccccttcccccagatctttcatctgatttttgggttatcccct
ccctcactaaaaaatctttttgtcccattaagtaaaattaaacgccatgaatttttccag
ctattccggttaacattttaactagataaattt---------------------------
----------------------tttttcacctggttcaagaaatc
>Fagus_PCR_FQX965_38199654_38199654
------------------------------------------------------------
------------------------------------------------------------
--------------------------------------------------------tcca
ctacttacacgggtaaggattgtgtaattgtagggaatggtgcgtccctacccatcactc
acactggtaaaatttccccttccccagattttcattttttagatgttttggttgtccctc
acctcactaaaaatcttttgtccattagtaaattaacgcatgattttccactatccgtta
catttactgataa-tttttcactgttcagaatcgccgaacggaagggtgtgcaac-----
---------------------------------------cgaa--
