# Supplementary material for: Genome-wide analysis of horizontal transfer in non-model wild species from a natural ecosystem reveals new insights into genetic exchange in plants
Source: PLoS Genet. 2023 Oct 19;19(10):e1010964. doi: 10.1371/journal.pgen.1010964 (PMC10586619; doi:10.1371/journal.pgen.1010964)
Supplement: S3 Data — (XZ) [file pgen.1010964.s040.xz › Supporting_data_3/MaCo10.fasta.sens.aln.trimal.tree]

(Hedera_PCR_FQX967_38199678_38199678:0.05692,Hedera_PCR_FQX966_38199661_38199661:0.02393,(MaCo10_Hed:0.00228,(Fagus_PCR_FQX964_38199647_38199647:0.27550,(MaCo10_Fag:0.05040,Fagus_PCR_FQX965_38199654_38199654:0.05294)0.215:0.01380)1.000:0.12513)0.731:0.01160);
