# Supplementary material for: Genome-wide analysis of horizontal transfer in non-model wild species from a natural ecosystem reveals new insights into genetic exchange in plants
Source: PLoS Genet. 2023 Oct 19;19(10):e1010964. doi: 10.1371/journal.pgen.1010964 (PMC10586619; doi:10.1371/journal.pgen.1010964)
Supplement: S3 Data — (XZ) [file pgen.1010964.s040.xz › Supporting_data_3/MaCo11.fasta.sens.aln.trimal]

>MaCo11_Aln
ggaagtgaacatgatcaaagtgaagaagaatctgaagaggaggtggcagcagcagaagaa
ggaggagaggttagcttatcttcaagtgagtcacctggagagaattctccaacatctgaa
gaaagctcaccagaagggaggaacagaagagtaccgttctggatgaaagattatgttagt
gggggagaattttcagaagaagttgagcacaacaatttggttctgtttacctcaacttca
gatccgactacctttgaagaagctattcagagttccaagtggagagctgcaatggacttg
gagatagaagcgatcaaaagaaatgggacttgggagctgacaaatttgcctaaaggaatg
aagaagattggagtaaagtgggttttcaaaactaaactcaacgaaaatggcgaggttgac
aagtgtaaggctcggttgggcgaaagggt
>MaCo11_Fag
ggaagtgaacatgatcaaagtgaagaagaatctgaagaggaggtggcagcagaagaagaa
ggaggagaggttagcttatcttcaagtgagtcacctggagagaattctccaacatctgaa
gaaagctcaccagaagggaggaacagaagagtaccgttctggatggaagattatgtgagt
ggaggagaattttcagaagaagctgagcacaacaatttggttctgtttacctcaactgca
gatccaaccacctttgaagatgctgttcagagttccaagtggagagctgcaatggacttg
gagatagaagcaatcgaaagaaatgggacttgggagctgacagatctgcctaaaggaatg
aagaagattggagtaaagtgggttttcaaaactaaactcaacgaaaatggcgaggttgac
aagtgtaaggctcggttgggcaaaaggct
>Alnus_PCR_FTN648_38876487_38876487
----------------------aagaaggatctgaagaggaggtggcagcagcagaagaa
ggaggagaggttagcttatcttcaagtgagtcacctggagagaattctccaacatctgaa
gaaagctcaccagaagggaggaacagaagagtaccgttctggatgaaagattatgttagt
gggggagaattttcagaagaagttgagcacaacaatttggttctgtttacctcaacttca
gatccaactacctttgaagaagctattcaaagttccaagtggagagctgcaatggacttg
gagatagaagcgatcgaaaaaaatgaggcttgggagctgacagatttgcctaaaggaatg
aagaagattggagtaaagtgggttttcaaaactaaactcaacgaaaatggcgaggttgac
aagtgtaaggctcggttgggcgaaaggtt
>Fagus_PCR_FQX968_38199685_38199685
ggaagtgaacatgatcaaagtgaagaagaatctgaagaggaggtggcagcagaagaagaa
ggaggagaggttagcttatcttcaagtgagtcacctggagagaattctccaacatctgaa
gaaagctcaccagaagggaggaacagaagagtaccgttctggatggaagattatgtgagt
ggaggagaattttcagaagaagctgatcacaacaatttggttctgtttacctcaactgct
gatccaaccacctttgaagatgctgttcatagttccaagtggagtgctgctatggacttg
gagatagaagcgatcgaaagaaatgggacttgggagctgacagatctacctacaggaatg
aagaagattggagtaaagtgggttttcaaaactaaactccacgaaaatggcgaggttgac
aagtgtaaggctcggttgggcaaaaggct
>Fagus_PCR_FQX969_38199692_38199692
------------------------------------------------------------
------------------------------------------------------------
---------------------------------ccgttgtggatggaagattatgtgagt
ggaggagaattttcagaagaagctgagcacaacaatttggttctgtttacctcaactgca
gatccaaccacctttgaagatgctgttcagagttccaagtggagagctgcaatggacttg
gagatagaagcgatcgaaagaaatgggacttgggagctgacagatctgcctaaaggaatg
aagaagattggagtaaagtgggttttcaaaactaaactcaacgaaaatggcgaggttgac
aagtgtaaggctcggttgtgcgaaagggt
