# Supplementary material for: Genome-wide analysis of horizontal transfer in non-model wild species from a natural ecosystem reveals new insights into genetic exchange in plants
Source: PLoS Genet. 2023 Oct 19;19(10):e1010964. doi: 10.1371/journal.pgen.1010964 (PMC10586619; doi:10.1371/journal.pgen.1010964)
Supplement: S3 Data — (XZ) [file pgen.1010964.s040.xz › Supporting_data_3/MaCo11.fasta.sens.aln.trimal.tree]

(Fagus_PCR_FQX969_38199692_38199692:0.00696,(MaCo11_Aln:0.00676,Alnus_PCR_FTN648_38876487_38876487:0.01444)0.997:0.02310,(MaCo11_Fag:0.00224,Fagus_PCR_FQX968_38199685_38199685:0.01865)0.850:0.00495);
