# Supplementary material for: Genome-wide analysis of horizontal transfer in non-model wild species from a natural ecosystem reveals new insights into genetic exchange in plants
Source: PLoS Genet. 2023 Oct 19;19(10):e1010964. doi: 10.1371/journal.pgen.1010964 (PMC10586619; doi:10.1371/journal.pgen.1010964)
Supplement: S3 Data — (XZ) [file pgen.1010964.s040.xz › Supporting_data_3/MaGy01.fasta.sens.aln.trimal]

>MaGy01_Fag
aaggatggctcttggcgtatgtgcattgatagtaaagcggtgaataagatcactatcaga
tatcgctttcctattctgcgattagatgatctt-ttgaccagctttatggagctgttatt
ttctcaaaaattgattttcgcagcggttatcaccaaatcagaatgaggccgggagatgag
tggaaaacaacattcaagactagagaggggttatatgaatggatggtgatgccttttggg
ctctctaatgctcctagtacttttatgcgactgatgaatcatgtgtttaaacctttcatt
gggctttttgttgttgtgtatttcgatgacattctggtatacagtaaatttcaacaagat
catttggagcacctttatcaagtgtttcaaactcttcaaaaacagaagttatatgtgaat
ttgaaaaagaatcatttcttaacaaatacccttgtgttcttaggcaatgtggttttagct
gaaggaatcaagatggatcctagcaagataaaggcaataatcagttggcccgtgccaaaa
tctctacatgatatcagaagcttccatgggcttgcttctttttat
>MaGy01_Ace
aaggatggctcttggcgtatgtgcattgatagtagagcagtgaataaaatcaccatcaga
tatcgctttcctattccacgattagatgatcttcttgatcagctttatggagccgttatt
ttctcaaaaattgatcttcgtagcggttatcaccaaatcagaatgaggtcgggagatgag
tggaagacggcattcaagactagagaggggctatatgaatggatggtgatgccttttggg
ctctctaatgctcctagtacttttatgcgactgatgaatcatgtgtttaagcctttcatt
ggactttttgttgttgtgtatttcgatgacattctggtatacagcaaatctcaacaagat
catatggagcacctttatcaagtgtttcaaacgtttcaaaagcagaagttatatgtgaat
ttgaagaagtgtcatttcttaacaaatagccttgtgttcttaggctatgtggtctcagtt
gaaggaatcaggatggatcctagcaagatagaggcaataatcagttggcccgtgccaaaa
tctctacatgatatcagaagctttcatgggcttgcttctttttat
>Acer_PCR_FTN649_38876494_38876494
aaggagggctcttggcgtatgtgcattgatagtagagcagtgaataaaatcaccatcaga
tatcgctttcctattccacgattagatgatcttcttgatcagctttatggagccgttatt
ttctcaaaaattgatcttcgtagcggttatcaccaaatcagaatgaggtcgggagatgag
tggaagacggcattcaagactagagaggggctatatgaatggatggtgatgccttttggg
ctctctaatgctcctagtacttttatgcgactgatgaatcatgtgtttaagcctttcatt
ggactttttgttgttgtgtatttcgataacattctggtatacagcaaatctcaacaagat
catatggagcacctttatcaagtgtttcaaactcttcaaaagcagaagttatatgtgaat
ttgaagaagtgtcatttcttaacaaatagccttgtgttcttaggctatgtggtctcagtt
gaaggaatcaggatggatcctagcaagatagaggcaataatcagttggcccatgccaaaa
tctctacatgatatcagaagctttcatgggcttgcttctttttat
>Acer_PCR_FTN650_38876500_38876500
aaggatggctcttggcgtatgtgcattgatagtagagcagtgaataaaatcaccatcaga
tatcgctttcctattccacgattagatgatcttcttgatcagctttatggagccgttatt
ttctcaaaaattgatcttcgtagcggttatcaccaaatcagaatgaggtcgggagatgag
tggaagacggcattcaagactagagaggggctatatgaatggatggtgatgccttttggg
ctctctaatgctcctagtacttttatgcgactgatgaatcatgtgtttaagcctttcatt
ggactttttgttgttgtgtatttcgataacattctggtatacagcaaatctcaacaagat
catatggagcacctttatcaagtgtttcaaactcttcaaaagcagaagttatatgtgaat
ttgaagaagtgtcattttttaacaaatagccttgtgttcttaggctatgtggtctcagtt
gaaggaatcaggatggatcctagcaagatagaggcaataatcagttggcccatgccaaaa
tctctacatgatatcagaagctttcatgggcttgcttctttttat
>Fagus_PCR_FTN651_38876517_38876517
aaggatggctcttggcgtatgtgcattgatagtagagcggtgaataagatcaccatcaga
tatcgctttcctattccgcgattagatgatcttcttgaccagctttatggagctgttatt
ttctcaaaaattgatcttcgcagcggttatcaccaaatcaaaatgaggccgggagacgag
tggaaaacagcattcaagactagagaggggctgtatgaatggatggtgatgccttttggg
ctctctaatgctcctagtacttttatgcgactgatgaatcatgtgtttaagcctttcatt
gggctttttgttgttgtgtatttcgatgacattctggtatacagcaaatctcaacaagat
catatggagcacctttatcaagtgtttcaaactcttcgaaaacagaagttatatgtgaat
ttgaagaagtgtcatttcttaacagatagccttgtgttcttaggctatgtggtttcagct
gaaggaatcaagatggatcctagcaagataaaggcaataatcagttggcccgggccaaaa
tctcta---------------------------------------
>Fagus_PCR_FTN652_38876524_38876524
aaggatggctcttggcgtatgtgcattgatagtagagcggtgaataagatcaccatcaga
tatcgctttcctattccgcgattagatgatcttcttgaccagctttatggagctgttatt
ttctcaaaaattgatcttcgcagcggttatcaccaaatcagaatgaggccgggagacgag
tggaaaacagcattcaagactagagaggggctgtatgaatggatggtgatgccttttggg
ctctctaatgctcctagtacttttatgcggctgatgaatcatgtgtttaagcctttcatt
gggctttttgttgttgtgtatttcgatgacattttggtatacagcaaatctcaacaagat
catatggagcacctttatcaagtgtttcaaactcttcgaaaacagaagttatatgtgaat
ttgaagaagtgtcatttcttaacagatagccttgtgttcttaggctatgtggtttcagct
gaaggaatcaagatggatcctagcaagatagaggcaataatcagttggcccgtgccaaaa
tctctacatgatatcagaagctttcatgggcttgcttctttttat
