# Supplementary material for: Genome-wide analysis of horizontal transfer in non-model wild species from a natural ecosystem reveals new insights into genetic exchange in plants
Source: PLoS Genet. 2023 Oct 19;19(10):e1010964. doi: 10.1371/journal.pgen.1010964 (PMC10586619; doi:10.1371/journal.pgen.1010964)
Supplement: S3 Data — (XZ) [file pgen.1010964.s040.xz › Supporting_data_3/MaGy01.fasta.sens.aln.trimal.tree]

(Acer_PCR_FTN649_38876494_38876494:0.00167,Acer_PCR_FTN650_38876500_38876500:0.00165,(MaGy01_Ace:0.00337,(MaGy01_Fag:0.03046,(Fagus_PCR_FTN651_38876517_38876517:0.00477,Fagus_PCR_FTN652_38876524_38876524:0.00404)0.909:0.00666)1.000:0.02483)0.901:0.00334);
