# Supplementary material for: Genome-wide analysis of horizontal transfer in non-model wild species from a natural ecosystem reveals new insights into genetic exchange in plants
Source: PLoS Genet. 2023 Oct 19;19(10):e1010964. doi: 10.1371/journal.pgen.1010964 (PMC10586619; doi:10.1371/journal.pgen.1010964)
Supplement: S4 Data — (XZ) [file pgen.1010964.s041.xz]

Archive with 13 entries (12 files):
- Supporting_data_4
- Supporting_data_4/MaCo01.Ranger-DTL.tree
- Supporting_data_4/MaCo02.Ranger-DTL.tree
- Supporting_data_4/MaCo03.Ranger-DTL.tree
- Supporting_data_4/MaCo04.Ranger-DTL.tree
- Supporting_data_4/MaCo11.Ranger-DTL.tree
- Supporting_data_4/MaCo10.Ranger-DTL.tree
- Supporting_data_4/MaCo09.Ranger-DTL.tree
- Supporting_data_4/MaCo08.Ranger-DTL.tree
- Supporting_data_4/MaCo07.Ranger-DTL.tree
- Supporting_data_4/MaCo06.Ranger-DTL.tree
- Supporting_data_4/MaCo05.Ranger-DTL.tree
- Supporting_data_4/MaGy01.Ranger-DTL.tree
