# Supplementary material for: Genome-wide analysis of horizontal transfer in non-model wild species from a natural ecosystem reveals new insights into genetic exchange in plants
Source: PLoS Genet. 2023 Oct 19;19(10):e1010964. doi: 10.1371/journal.pgen.1010964 (PMC10586619; doi:10.1371/journal.pgen.1010964)
Supplement: S4 Data — (XZ) [file pgen.1010964.s041.xz › Supporting_data_4/MaCo01.Ranger-DTL.tree]

Gene Tree: 
((((Citrus.unshiu,Citrus.maxima)m19,((Citrus.maxima,(Citrus.clementina,Citrus.maxima)m25)m23,Citrus.cavaleriei)m22)m18,(Citrus.medica,(Citrus.maxima,Citrus.medica)m31)m29)m17,(((Citrus.cavaleriei,Citrus.cavaleriei)m3,((Citrus.reticulata,(Citrus.maxima,Citrus.unshiu)m9)m7,(Citrus.cavaleriei,(Citrus.clementina,Citrus.clementina)m14)m12)m6)m2,(Citrus.unshiu,((((((Alnus.glutinosa,(((Fraxinus.excelsior,Fraxinus.excelsior)m45,(Alnus.glutinosa,(Alnus.glutinosa,Alnus.glutinosa)m50)m48)m44,(Alnus.glutinosa,(Pseudotsuga.menziesii,((Pseudotsuga.menziesii,(Pseudotsuga.menziesii,Pseudotsuga.menziesii)m60)m58,Pseudotsuga.menziesii)m57)m55)m53)m43)m41,(Pterocarya.stenoptera,((Dryas.drummondii,Dryas.drummondii)m67,(Prunus.avium,Prunus.avium)m70)m66)m64)m40,(Actinidia.chinensis,(Vitis.cinerea-riparia,(Vitis.vinifera,(Vitis.cinerea-riparia,(Vitis.cinerea-riparia,Vitis.cinerea-riparia)m81)m79)m77)m75)m73)m39,((Betula.nana,Betula.pendula)m85,(Betula.nana,(Betula.pendula,Betula.pendula)m90)m88)m84)m38,(Vitis.vinifera,(Vitis.vinifera,(Vitis.vinifera,Vitis.vinifera)m97)m95)m93)m37,(Citrus.medica,(Citrus.reticulata,Citrus.unshiu)m102)m100)m36)m34)m105)m1;
