# Supplementary material for: Genome-wide analysis of horizontal transfer in non-model wild species from a natural ecosystem reveals new insights into genetic exchange in plants
Source: PLoS Genet. 2023 Oct 19;19(10):e1010964. doi: 10.1371/journal.pgen.1010964 (PMC10586619; doi:10.1371/journal.pgen.1010964)
Supplement: S4 Data — (XZ) [file pgen.1010964.s041.xz › Supporting_data_4/MaCo02.Ranger-DTL.tree]

((Rosa.multiflora,(Hedera.helix,Fraxinus.excelsior)m6)m4,(Hibiscus.syriacus,Hibiscus.syriacus)m9)m1;
