# Supplementary material for: Genome-wide analysis of horizontal transfer in non-model wild species from a natural ecosystem reveals new insights into genetic exchange in plants
Source: PLoS Genet. 2023 Oct 19;19(10):e1010964. doi: 10.1371/journal.pgen.1010964 (PMC10586619; doi:10.1371/journal.pgen.1010964)
Supplement: S4 Data — (XZ) [file pgen.1010964.s041.xz › Supporting_data_4/MaCo03.Ranger-DTL.tree]

((Juglans.sigillata,(Juglans.cathayensis,(Juglans.cathayensis,Juglans.mandshurica)m6)m4)m2,((Juglans.sigillata,(Juglans.regia,Juglans.sigillata)m11)m9,(Juglans.hindsii,(((Pterocarya.stenoptera,Pterocarya.stenoptera)m18,((Fagus.sylvatica,((Fraxinus.excelsior,Fraxinus.excelsior)m25,(Fagus.sylvatica,(Fagus.sylvatica,(Fagus.sylvatica,(Fagus.sylvatica,Fagus.sylvatica)m34)m32)m30)m28)m24)m22,(Pterocarya.stenoptera,(Pterocarya.stenoptera,(((Juglans.regia,Juglans.sigillata)m43,(Juglans.cathayensis,(Juglans.cathayensis,Juglans.mandshurica)m48)m46)m42,(Pterocarya.stenoptera,(Juglans.hindsii,(Juglans.microcarpa,Juglans.nigra)m55)m53)m51)m41)m39)m37)m21)m17,(Juglans.regia,(Juglans.regia,Juglans.sigillata)m60)m58)m16)m14)m63)m1;
