# Supplementary material for: Genome-wide analysis of horizontal transfer in non-model wild species from a natural ecosystem reveals new insights into genetic exchange in plants
Source: PLoS Genet. 2023 Oct 19;19(10):e1010964. doi: 10.1371/journal.pgen.1010964 (PMC10586619; doi:10.1371/journal.pgen.1010964)
Supplement: S4 Data — (XZ) [file pgen.1010964.s041.xz › Supporting_data_4/MaCo11.Ranger-DTL.tree]

((Juglans.nigra,Pterocarya.stenoptera)m5,((Pterocarya.stenoptera,Pterocarya.stenoptera)m2,(((Juglans.mandshurica,(Juglans.hindsii,(Juglans.microcarpa,Phoenix.dactylifera)m14)m12)m10,(Alnus.glutinosa,Fagus.sylvatica)m17)m9,((Juglans.microcarpa,((Juglans.hindsii,Juglans.nigra)m24,((Juglans.mandshurica,(Juglans.cathayensis,Juglans.cathayensis)m30)m28,Juglans.cathayensis)m27)m23)m21,(Juglans.nigra,(Juglans.microcarpa,(Juglans.microcarpa,Juglans.nigra)m38)m36)m34)m20)m8)m41)m1;
