# Supplementary material for: Genome-wide analysis of horizontal transfer in non-model wild species from a natural ecosystem reveals new insights into genetic exchange in plants
Source: PLoS Genet. 2023 Oct 19;19(10):e1010964. doi: 10.1371/journal.pgen.1010964 (PMC10586619; doi:10.1371/journal.pgen.1010964)
Supplement: S4 Data — (XZ) [file pgen.1010964.s041.xz › Supporting_data_4/MaCo10.Ranger-DTL.tree]

(((Juglans.cathayensis,Juglans.mandshurica)m3,(Juglans.cathayensis,(((Pterocarya.stenoptera,Pterocarya.stenoptera)m10,((Pterocarya.stenoptera,((Juglans.microcarpa,Juglans.nigra)m17,((Juglans.cathayensis,Juglans.mandshurica)m21,(Juglans.nigra,Juglans.sigillata)m24)m20)m16)m14,(Juglans.sigillata,((Olea.europaea,Vitis.cinerea-riparia)m30,((Juglans.hindsii,Juglans.mandshurica)m34,((Juglans.nigra,((Pterocarya.stenoptera,(Juglans.microcarpa,((Juglans.hindsii,Juglans.sigillata)m46,Juglans.nigra)m45)m43)m41,(Pinus.lambertiana,(Asclepias.syriaca,(Cucurbita.pepo,((Cucurbita.pepo,(Cucurbita.moschata,Cucurbita.pepo)m59)m57,(Cucurbita.pepo,Cucurbita.maxima)m62)m56)m54)m52)m50)m40)m38,((Juglans.nigra,(Juglans.cathayensis,(Juglans.nigra,(Juglans.hindsii,Juglans.microcarpa)m72)m70)m68)m66,((Hedera.helix,(Fagus.sylvatica,(((Vitis.cinerea-riparia,Vitis.cinerea-riparia)m82,(Vitis.cinerea-riparia,Vitis.cinerea-riparia)m85)m81,(Juglans.mandshurica,((Juglans.hindsii,Juglans.microcarpa)m91,Juglans.nigra)m90)m88)m80)m78)m76,(Juglans.nigra,Pterocarya.stenoptera)m95)m75)m65)m37)m33)m29)m27)m13)m9,(Juglans.microcarpa,(Juglans.hindsii,(Juglans.cathayensis,Juglans.mandshurica)m102)m100)m98)m8)m6)m2,(Juglans.sigillata,((Juglans.nigra,Juglans.sigillata)m107,Juglans.nigra)m106)m111)m1;
