# Supplementary material for: Genome-wide analysis of horizontal transfer in non-model wild species from a natural ecosystem reveals new insights into genetic exchange in plants
Source: PLoS Genet. 2023 Oct 19;19(10):e1010964. doi: 10.1371/journal.pgen.1010964 (PMC10586619; doi:10.1371/journal.pgen.1010964)
Supplement: S4 Data — (XZ) [file pgen.1010964.s041.xz › Supporting_data_4/MaCo09.Ranger-DTL.tree]

((Dioscorea.communis,((Fraxinus.excelsior,Fraxinus.excelsior)m5,(Fraxinus.excelsior,(Fraxinus.excelsior,Fraxinus.excelsior)m10)m8)m4)m2,((((Humulus.lupulus,(Humulus.lupulus,(Humulus.lupulus,Humulus.lupulus)m19)m17)m15,(Cannabis.sativa,Humulus.lupulus)m22)m14,(Xanthoceras.sorbifolium,Xanthoceras.sorbifolium)m25)m13,(((Artocarpus.camansi,(Trema.orientalis,(Xanthoceras.sorbifolium,Xanthoceras.sorbifolium)m34)m32)m30,Morus.notabilis)m29,((Argania.spinosa,Ficus.carica)m39,((((((Erythranthe.guttata,Mimulus.guttatus)m47,(Erythranthe.guttata,Mimulus.guttatus)m50)m46,(Erythranthe.guttata,Mimulus.guttatus)m53)m45,((Erythranthe.guttata,Mimulus.guttatus)m57,(Erythranthe.guttata,Mimulus.guttatus)m60)m56)m44,(Erythranthe.guttata,Mimulus.guttatus)m63)m43,((Penstemon.barbatus,Penstemon.barbatus)m67,(Penstemon.barbatus,(Penstemon.barbatus,((Penstemon.barbatus,Penstemon.barbatus)m75,(Penstemon.barbatus,(Penstemon.barbatus,Penstemon.barbatus)m80)m78)m74)m72)m70)m66)m42)m38)m28)m83)m1;
