# Supplementary material for: Genome-wide analysis of horizontal transfer in non-model wild species from a natural ecosystem reveals new insights into genetic exchange in plants
Source: PLoS Genet. 2023 Oct 19;19(10):e1010964. doi: 10.1371/journal.pgen.1010964 (PMC10586619; doi:10.1371/journal.pgen.1010964)
Supplement: S4 Data — (XZ) [file pgen.1010964.s041.xz › Supporting_data_4/MaCo08.Ranger-DTL.tree]

(((Juglans.microcarpa,(Juglans.hindsii,Juglans.hindsii)m6)m4,(Juglans.regia,Juglans.sigillata)m9)m3,(Juglans.hindsii,((Fraxinus.excelsior,(Fagus.sylvatica,(Fagus.sylvatica,(Fagus.sylvatica,(Fagus.sylvatica,(Fagus.sylvatica,Fagus.sylvatica)m23)m21)m19)m17)m15)m13,(Pterocarya.stenoptera,(Pterocarya.stenoptera,Pterocarya.stenoptera)m28)m26)m12)m31)m1;
