# Supplementary material for: Genome-wide analysis of horizontal transfer in non-model wild species from a natural ecosystem reveals new insights into genetic exchange in plants
Source: PLoS Genet. 2023 Oct 19;19(10):e1010964. doi: 10.1371/journal.pgen.1010964 (PMC10586619; doi:10.1371/journal.pgen.1010964)
Supplement: S4 Data — (XZ) [file pgen.1010964.s041.xz › Supporting_data_4/MaCo07.Ranger-DTL.tree]

(Rosa.multiflora,((Rosa.damascena,(Rosa.chinensis,((Dioscorea.communis,Rubus.ulmifolius)m8,(Geum.urbanum,Geum.urbanum)m11)m7)m5)m3,(Rosa.multiflora,(Rosa.chinensis,Rosa.chinensis)m16)m14)m19)m1;
