# Supplementary material for: Genome-wide analysis of horizontal transfer in non-model wild species from a natural ecosystem reveals new insights into genetic exchange in plants
Source: PLoS Genet. 2023 Oct 19;19(10):e1010964. doi: 10.1371/journal.pgen.1010964 (PMC10586619; doi:10.1371/journal.pgen.1010964)
Supplement: S4 Data — (XZ) [file pgen.1010964.s041.xz › Supporting_data_4/MaCo06.Ranger-DTL.tree]

((Malus.domestica,(Pyrus.bretschneideri,Pyrus.bretschneideri)m56)m54,((((Persea.americana,Persea.americana)m4,Persea.americana)m3,(Dioscorea.communis,(Prunus.mume,(Prunus.avium,(((Prunus.yedoensis,Prunus.yedoensis)m16,(Prunus.avium,(Prunus.yedoensis,Prunus.yedoensis)m21)m19)m15,(Prunus.persica,(Prunus.persica,Prunus.yedoensis)m26)m24)m14)m12)m10)m8)m2,((Populus.trichocarpa,Populus.trichocarpa)m30,((Cajanus.cajan,Cajanus.cajan)m34,(((Lupinus.angustifolius,(Lupinus.angustifolius,Lupinus.angustifolius)m41)m39,(Lupinus.angustifolius,Lupinus.angustifolius)m44)m38,(Trifolium.pratense,(Pisum.sativum,(Pisum.sativum,Pisum.sativum)m51)m49)m47)m37)m33)m29)m59)m1;
