# Supplementary material for: Genome-wide analysis of horizontal transfer in non-model wild species from a natural ecosystem reveals new insights into genetic exchange in plants
Source: PLoS Genet. 2023 Oct 19;19(10):e1010964. doi: 10.1371/journal.pgen.1010964 (PMC10586619; doi:10.1371/journal.pgen.1010964)
Supplement: S4 Data — (XZ) [file pgen.1010964.s041.xz › Supporting_data_4/MaCo05.Ranger-DTL.tree]

((Cajanus.cajan,Mucuna.pruriens)m2,((((Fraxinus.excelsior,(Fraxinus.excelsior,Fraxinus.excelsior)m9)m7,Fraxinus.excelsior)m6,Dioscorea.communis)m5,((Morus.notabilis,Morus.notabilis)m15,(Medicago.truncatula,(Medicago.truncatula,(Medicago.truncatula,Medicago.truncatula)m22)m20)m18)m14)m25)m1;
