# Supplementary material for: Genome-wide analysis of horizontal transfer in non-model wild species from a natural ecosystem reveals new insights into genetic exchange in plants
Source: PLoS Genet. 2023 Oct 19;19(10):e1010964. doi: 10.1371/journal.pgen.1010964 (PMC10586619; doi:10.1371/journal.pgen.1010964)
Supplement: S4 Data — (XZ) [file pgen.1010964.s041.xz › Supporting_data_4/MaGy01.Ranger-DTL.tree]

(((Acer.monspessulanum,(Fagus.sylvatica,(Fagus.sylvatica,Fagus.sylvatica)m7)m5)m3,(((Fagus.sylvatica,Fagus.sylvatica)m12,(Fagus.sylvatica,(Cinnamomum.micranthum-kanehirae,(Fagus.sylvatica,(Fagus.sylvatica,(Fagus.sylvatica,Fagus.sylvatica)m23)m21)m19)m17)m15)m11,(Fagus.sylvatica,Fagus.sylvatica)m26)m10)m2,((Fagus.sylvatica,((Fagus.sylvatica,Fagus.sylvatica)m32,((Fagus.sylvatica,(Fagus.sylvatica,(Fagus.sylvatica,(Fagus.sylvatica,Fagus.sylvatica)m42)m40)m38)m36,(Fagus.sylvatica,Fagus.sylvatica)m45)m35)m31)m29,((Fagus.sylvatica,(Fagus.sylvatica,Fagus.sylvatica)m51)m49,(Fagus.sylvatica,Fagus.sylvatica)m54)m48)m57)m1;
